# Supplementary material for: Evolution of Multi-Resistance to Vancomycin, Daptomycin, and Linezolid in Methicillin-Resistant Staphylococcus aureus Causing Persistent Bacteremia
Source: Front Microbiol. 2020 Jul 7;11:1414. doi: 10.3389/fmicb.2020.01414 (PMC7381330; doi:10.3389/fmicb.2020.01414)
Supplement: DATA SHEET 1 [file Data_Sheet_1.CSV]

							Clade I																							Clade II									Clade III
chrom	POS	REF	ALT	ANN[*].EFFECT	ANN[*].GENE	ANN[*].HGVS_P	LTF02	LTF03	LTF04	LTF05	LTF06	LTF07	LTF08	LTF09	LTF10	LTF11	LTF12	LTF13	LTF14	LTF15	LTF19	LTF21	LTF27	LTF28	LTF29	LTF30	LTF32	No of strains with the mutation		LTF20	LTF22	LTF23	LTF24	LTF25	LTF26	LTF31	No of strains with the mutation		LTF16	LTF17	LTF18	No of strains with the mutation
N315	24349	T	G	intergenic_region	SAtRNA02-vicR		0	0	0	0	0	0	0	0	0	0	0	0	0	0	0	0	0	0	0	0	0	0		0	0	0	0	0	0	0	0		0	0	1	1
N315	27610	T	C	synonymous_variant	SA0019	p.Pro57Pro	0	0	0	0	0	0	0	0	0	0	0	0	0	0	0	0	0	0	0	0	0	0		0	0	0	0	0	0	0	0		1	1	1	3
N315	28649	G	GA	frameshift_variant	SA0019	p.Val406fs	0	0	0	0	0	0	0	1	0	0	0	0	0	0	0	0	0	0	0	0	0	1		0	0	0	0	0	0	0	0		0	0	0	0
N315	28940	C	T	stop_gained	SA0020	p.Gln47*	0	1	0	0	0	0	0	0	0	0	0	0	0	0	0	0	0	0	0	0	0	1		0	0	0	0	0	0	0	0		0	0	0	0
N315	32892	A	G	synonymous_variant	SA0022	p.Thr629Thr	0	0	0	0	0	0	0	0	0	0	0	0	0	0	0	0	0	0	0	0	0	0		0	0	0	0	0	0	0	0		1	1	1	3
N315	40742	C	T	intergenic_region	bleO-aadD		0	0	0	0	0	0	0	0	0	0	0	0	0	0	0	0	0	0	1	0	0	1		0	0	0	0	0	0	0	0		0	0	0	0
N315	54653	T	C	intergenic_region	SA0046-SA0047		0	0	0	0	0	0	0	0	0	0	0	0	0	0	0	0	0	0	0	0	0	0		1	1	1	1	1	1	1	7		0	0	0	0
N315	71817	A	G	intergenic_region	SA0064-SA0065		0	0	0	0	0	0	0	0	0	0	0	0	0	0	0	0	0	0	0	0	0	0		0	0	0	0	0	0	0	0		1	1	1	3
N315	79046	C	T	missense_variant	kdpB(SCCmec)	p.Ala79Val	0	0	0	0	0	0	0	0	0	0	0	0	0	0	0	0	0	0	0	0	0	0		0	0	1	0	0	1	0	2		0	0	0	0
N315	80965	G	A	missense_variant	kdpC(SCCmec)	p.Gly29Asp	0	0	0	0	0	0	0	0	0	0	0	0	0	0	0	0	0	0	0	0	0	0		0	0	1	0	0	0	0	1		0	0	0	0
N315	102152	C	T	synonymous_variant	SA0090	p.Ile65Ile	0	0	0	0	0	0	0	0	0	0	0	0	1	0	0	0	0	0	0	0	0	1		0	0	0	0	0	0	0	0		0	0	0	0
N315	105502	A	G	intergenic_region	SA0093-SA0094		0	0	0	0	0	0	0	0	0	0	0	0	0	0	0	0	0	0	0	0	0	0		0	0	1	0	0	1	0	2		0	0	0	0
N315	107740	T	G	missense_variant	SA0096	p.Leu187Val	0	0	0	0	0	0	0	0	0	0	0	0	0	0	0	0	0	0	0	0	0	0		1	1	1	1	1	1	1	7		0	0	0	0
N315	107904	T	C	synonymous_variant	SA0096	p.Thr241Thr	0	0	0	0	0	0	0	0	0	0	0	0	0	0	0	0	0	0	0	0	0	0		0	0	0	0	0	0	0	0		1	1	1	3
N315	113251	T	A	intergenic_region	SA0099-SA0100		0	0	0	0	1	0	0	0	0	0	0	0	0	0	0	0	0	0	0	0	0	1		0	0	0	0	0	0	0	0		0	0	0	0
N315	121563	A	G	missense_variant	lctP	p.Glu279Gly	0	0	0	0	0	0	0	0	0	0	0	0	0	0	0	0	0	0	0	0	0	0		0	1	0	0	0	0	0	1		0	0	0	0
N315	123123	A	G	synonymous_variant	spa	p.Gly293Gly	0	0	0	0	0	0	0	0	0	0	0	0	0	0	0	0	0	0	0	0	0	0		0	0	1	0	0	0	0	1		0	0	0	0
N315	123129	C	T	synonymous_variant	spa	p.Lys291Lys	0	0	0	0	0	0	0	0	0	0	0	0	0	0	0	0	0	0	0	0	0	0		0	0	1	0	0	0	0	1		0	0	0	0
N315	124654	A	G	missense_variant	sarH1	p.Ile174Thr	0	0	0	0	0	0	0	0	0	0	0	0	0	0	0	0	0	0	0	0	0	0		0	0	0	0	0	0	1	1		0	0	0	0
N315	127684	TA	T	frameshift_variant	sirA	p.Leu286fs	0	0	0	0	0	0	0	0	0	0	0	0	0	0	0	0	0	0	0	0	0	0		0	0	0	1	0	0	1	2		0	0	0	0
N315	128727	T	C	intergenic_region	sirA-sbnA		0	0	0	0	0	0	0	0	0	0	0	0	0	0	0	0	0	0	0	0	0	0		1	1	1	1	1	1	0	6		0	0	0	0
N315	130594	T	C	synonymous_variant	sbnB	p.Ala282Ala	0	0	0	0	0	0	0	0	0	0	0	0	0	0	0	0	0	0	0	0	0	0		0	0	0	0	0	0	0	0		1	1	1	3
N315	132861	A	G	missense_variant	sbnD	p.Gln112Arg	0	0	0	0	0	0	0	0	0	0	0	0	0	0	0	0	0	0	0	0	0	0		0	0	0	0	0	0	0	0		1	1	1	3
N315	135920	A	G	missense_variant	sbnF	p.Gln144Arg	0	0	0	0	0	0	0	0	0	0	0	0	0	0	0	0	0	0	0	0	0	0		0	0	0	0	0	0	0	0		1	1	1	3
N315	136255	A	G	missense_variant	sbnF	p.Ser256Gly	0	0	0	0	0	0	0	0	0	0	0	0	0	0	0	0	0	0	0	0	0	0		0	0	0	0	0	0	0	0		1	1	1	3
N315	153878	T	C	missense_variant	drm	p.Leu39Ser	0	0	0	0	0	0	0	0	0	0	0	0	0	0	0	0	0	0	0	0	0	0		1	1	1	1	1	1	1	7		0	0	0	0
N315	154497	T	G	stop_gained	drm	p.Tyr245*	0	0	0	0	0	0	0	0	0	0	0	0	0	0	0	0	0	0	0	0	0	0		0	0	0	0	0	0	0	0		0	1	0	1
N315	156179	A	G	synonymous_variant	SA0136	p.Asp168Asp	0	0	0	0	0	0	0	0	0	0	0	0	0	0	0	0	0	0	0	0	0	0		1	1	1	1	1	1	1	7		0	0	0	0
N315	156580	T	C	missense_variant	SA0136	p.Ser35Gly	0	0	0	0	0	0	0	0	0	0	0	0	0	0	0	0	0	0	0	0	0	0		0	0	0	0	0	0	1	1		0	0	0	0
N315	160863	A	G	missense_variant	SA0140	p.Ile144Met	0	0	0	0	0	0	0	0	0	0	0	0	0	0	0	0	0	0	0	0	0	0		0	0	0	0	0	0	0	0		1	1	1	3
N315	161832	T	C	synonymous_variant	SA0140	p.Gly467Gly	0	0	0	0	0	0	0	0	0	0	0	0	0	0	0	0	0	0	0	0	0	0		0	0	0	0	0	0	0	0		1	1	1	3
N315	164417	T	G	intergenic_region	SA0142-adhE		0	0	0	0	0	0	0	0	0	0	0	0	0	0	0	0	0	0	0	0	0	0		0	0	0	0	0	0	0	0		1	1	1	3
N315	171047	A	G	synonymous_variant	capD	p.Ala494Ala	0	0	0	0	0	0	0	0	0	0	0	0	0	0	0	0	0	0	0	0	0	0		0	0	0	0	0	0	0	0		1	1	1	3
N315	189026	A	G	synonymous_variant	SA0165	p.Ala24Ala	0	0	0	0	0	0	0	0	0	0	0	0	0	0	0	0	0	0	0	0	0	0		0	0	0	0	0	0	0	0		1	1	1	3
N315	193508	A	G	intergenic_region	SA0169-SA0170		0	0	0	0	0	0	0	0	0	0	0	0	1	0	0	0	0	0	0	0	0	1		0	0	0	0	0	0	0	0		0	0	0	0
N315	197789	A	T	missense_variant	SA0173	p.Tyr199Phe	0	0	0	0	0	0	0	0	0	0	0	0	0	0	0	0	0	0	0	0	0	0		1	1	1	1	1	1	1	7		0	0	0	0
N315	199196	A	G	missense_variant	SA0173	p.Tyr668Cys	0	0	0	0	0	0	0	0	0	0	0	0	0	0	0	0	0	0	0	0	0	0		0	0	0	0	0	0	0	0		1	1	1	3
N315	204278	T	C	missense_variant	SA0173	p.Ile2362Thr	0	0	0	0	0	0	0	0	0	0	0	0	0	0	0	0	0	0	0	0	0	0		0	0	0	1	1	0	0	2		0	0	0	0
N315	204372	A	G	intergenic_region	SA0173-SA0174		0	0	0	0	0	0	0	0	0	0	0	0	0	0	0	0	0	0	0	0	0	0		0	0	0	0	0	0	0	0		1	1	1	3
N315	206259	A	G	synonymous_variant	SA0176	p.Gly203Gly	0	0	0	0	0	0	0	0	0	0	0	0	0	0	0	0	0	0	0	0	0	0		0	0	0	0	0	0	1	1		0	0	0	0
N315	206773	A	G	missense_variant	SA0176	p.Ile32Thr	0	0	0	0	0	0	0	0	0	0	0	0	0	0	0	0	0	0	0	0	0	0		0	0	0	0	0	0	0	0		1	1	1	3
N315	209695	A	G	synonymous_variant	SA0179	p.Thr232Thr	0	0	0	0	0	0	0	0	0	0	0	0	0	0	0	0	0	0	0	0	0	0		0	0	0	0	0	0	0	0		1	1	1	3
N315	213488	T	C	missense_variant	SA0182	p.Thr352Ala	0	0	0	0	0	0	0	0	0	0	0	0	0	0	0	0	0	0	0	0	0	0		1	0	0	0	0	0	0	1		0	0	0	0
N315	217237	A	G	intergenic_region	glcA-SA0184		0	0	0	0	0	0	0	0	0	0	0	0	0	0	0	0	0	0	0	0	0	0		0	0	0	0	0	0	0	0		1	1	1	3
N315	221254	A	G	missense_variant	SA0187	p.Arg131Gly	0	0	0	0	0	0	0	0	0	0	0	0	0	0	0	0	0	0	0	0	0	0		0	0	0	0	0	0	0	0		1	1	1	3
N315	226096	T	C	synonymous_variant	SA0191	p.Arg3Arg	0	0	0	0	0	0	0	0	0	0	0	0	0	0	0	0	0	0	0	0	0	0		0	0	0	0	0	0	0	0		1	1	1	3
N315	226960	A	G	synonymous_variant	SA0191	p.Ala291Ala	0	0	0	0	0	0	0	0	0	0	0	0	0	0	0	0	0	0	0	0	0	0		0	0	0	0	0	0	0	0		1	1	1	3
N315	228009	T	C	missense_variant	SA0193	p.Phe46Leu	0	0	0	0	0	0	0	0	0	0	0	0	0	0	0	0	0	0	0	0	0	0		0	0	0	1	1	0	0	2		0	0	0	0
N315	229798	T	C	synonymous_variant	SA0195	p.Pro94Pro	0	0	0	0	0	0	0	0	0	0	0	0	1	0	0	0	0	0	0	0	0	1		0	0	0	0	0	0	0	0		0	0	0	0
N315	229798	C	T	missense_variant	SA0195	p.Pro94Leu	0	0	0	0	0	0	0	0	0	0	0	0	0	0	0	0	0	0	0	0	0	0		1	1	1	1	1	1	1	7		0	0	0	0
N315	230029	T	C	missense_variant	SA0195	p.Ile171Thr	0	0	0	0	0	0	0	0	0	0	0	0	0	0	0	0	0	0	0	0	0	0		0	0	0	0	0	0	1	1		0	0	0	0
N315	235684	A	G	missense_variant	oppB(truncated)	p.Asn217Ser	0	0	0	0	0	0	0	0	0	0	0	0	0	0	0	0	0	0	0	0	0	0		0	0	0	0	0	0	0	0		1	1	1	3
N315	238047	T	C	missense_variant	rlp	p.Ser164Pro	0	0	0	0	0	0	0	0	0	0	0	0	0	0	0	0	0	0	0	0	0	0		0	0	0	0	0	0	0	0		1	0	0	1
N315	243903	A	G	synonymous_variant	SA0205	p.Ala139Ala	0	0	0	0	0	0	0	0	0	0	0	0	0	0	0	0	0	0	0	0	0	0		0	0	0	0	0	0	0	0		1	1	1	3
N315	249914	T	G	missense_variant	SA0210	p.Val301Gly	0	0	0	0	0	0	1	1	0	0	0	0	0	0	0	0	0	0	0	0	0	2		0	0	0	0	0	0	0	0		0	0	0	0
N315	250290	A	G	synonymous_variant	SA0211	p.Thr58Thr	0	0	0	0	0	0	0	0	0	0	0	0	0	0	0	0	0	0	0	0	0	0		0	1	0	0	0	0	0	1		0	0	0	0
N315	252527	A	G	intergenic_region	SA0212-SA0213		0	0	0	0	0	0	0	0	0	0	0	0	0	0	0	0	0	0	0	0	0	0		0	0	0	0	0	0	0	0		1	1	1	3
N315	258183	T	C	synonymous_variant	SA0217	p.Thr32Thr	0	0	0	0	0	0	0	0	0	0	0	0	0	0	0	0	0	0	0	0	0	0		0	0	0	0	0	0	0	0		1	1	1	3
N315	258922	A	G	synonymous_variant	pflB	p.Arg19Arg	0	0	0	0	0	0	0	0	0	0	0	0	0	0	0	0	0	0	0	0	0	0		0	0	0	0	0	0	0	0		1	1	1	3
N315	266472	A	C	synonymous_variant	coa	p.Gly599Gly	0	0	0	0	0	0	0	0	0	0	0	0	0	0	0	0	0	0	0	0	0	0		1	1	1	1	1	1	1	7		0	0	0	0
N315	267665	T	C	synonymous_variant	SA0223	p.Ala253Ala	0	0	0	0	0	0	0	0	0	0	0	0	0	0	0	0	0	0	0	0	0	0		0	0	0	0	0	0	0	0		1	1	1	3
N315	275621	A	G	intergenic_region	SA0227-SA0228		0	0	0	0	0	0	0	0	0	0	0	0	0	0	0	0	0	0	0	0	0	0		0	0	0	1	0	0	0	1		0	0	0	0
N315	277585	T	C	synonymous_variant	SA0229	p.Glu373Glu	0	0	0	0	0	0	0	0	0	0	0	0	0	0	0	0	0	0	0	0	0	0		0	0	0	0	0	0	0	0		0	1	1	2
N315	291688	T	C	synonymous_variant	SA0240	p.Pro114Pro	0	0	0	0	0	0	0	0	0	0	0	0	0	0	0	0	0	0	0	0	0	0		0	0	0	0	0	0	0	0		1	1	1	3
N315	295260	T	TA	frameshift_variant	SA0243	p.Phe197fs	0	0	0	0	0	0	0	0	0	0	0	0	0	0	0	0	0	0	0	0	0	0		0	1	0	0	0	0	0	1		0	0	0	0
N315	302808	A	G	missense_variant	SA0248	p.Asp364Gly	0	0	0	0	0	0	0	0	0	0	0	0	1	0	0	0	0	0	0	0	0	1		0	0	0	0	0	0	0	0		0	0	0	0
N315	304199	T	C	missense_variant	scdA	p.Val206Ala	0	0	0	0	0	0	0	0	0	0	0	0	0	0	0	0	0	0	0	0	0	0		0	0	0	0	0	0	0	0		1	1	1	3
N315	307354	A	G	synonymous_variant	lrgA	p.Pro79Pro	0	0	0	0	0	0	0	0	0	0	0	0	0	0	0	0	0	0	0	0	0	0		0	0	0	0	0	0	0	0		1	0	0	1
N315	312596	A	G	missense_variant	SA0257	p.Ser36Pro	0	0	0	0	0	0	1	1	0	0	0	0	0	0	0	0	0	0	0	0	0	2		0	0	0	0	0	0	0	0		0	0	0	0
N315	319569	A	G	synonymous_variant	SA0264	p.Ala212Ala	0	0	0	0	0	0	0	0	0	0	0	0	0	0	0	0	0	0	0	0	0	0		0	0	0	0	0	0	0	0		0	1	1	2
N315	324887	T	C	missense_variant	SA0269	p.Thr239Ala	0	0	0	0	0	0	0	0	0	0	0	0	0	0	0	0	0	0	0	0	0	0		0	0	0	0	0	0	1	1		0	0	0	0
N315	330841	T	C	missense_variant	SA0273	p.Ser122Pro	0	0	0	0	0	0	0	0	0	0	0	0	0	0	0	0	0	0	0	0	0	0		0	0	1	0	0	1	0	2		0	0	0	0
N315	336364	T	C	synonymous_variant	SA0276	p.Gly1282Gly	0	0	0	0	0	0	0	0	0	0	0	0	0	0	0	0	0	0	0	0	0	0		0	1	0	0	0	0	0	1		0	0	0	0
N315	341447	A	C	missense_variant	SA0283	p.Gln63Pro	0	0	0	0	1	0	0	0	0	0	0	0	0	0	0	0	0	0	0	0	0	1		0	0	0	0	0	0	0	0		0	0	0	0
N315	345434	A	C	missense_variant	SA0290	p.Lys69Asn	0	0	0	0	0	0	0	0	0	0	0	0	0	0	0	0	0	0	0	0	0	0		0	0	0	0	0	0	0	0		0	1	0	1
N315	346543	T	C	missense_variant	SA0291	p.Val69Ala	0	0	0	0	0	0	0	0	0	0	0	0	0	0	0	0	0	0	0	0	0	0		0	0	0	1	1	0	0	2		0	0	0	0
N315	349583	T	C	missense_variant	SA0294	p.Ile88Val	0	0	0	0	0	0	0	0	0	0	0	0	0	0	0	0	0	0	0	0	0	0		0	0	0	0	0	0	0	0		1	0	0	1
N315	351352	T	C	intergenic_region	SA0295-SA0296		0	0	0	0	0	0	0	0	0	0	0	0	0	0	0	0	0	0	0	0	0	0		0	0	0	0	0	0	0	0		1	1	1	3
N315	358058	T	C	missense_variant	SA0302	p.Ser382Pro	0	0	0	0	0	0	0	0	0	0	0	0	0	0	0	0	0	0	0	0	0	0		0	0	0	0	0	0	0	0		0	0	1	1
N315	360265	T	C	synonymous_variant	nanA	p.Thr143Thr	0	0	0	0	0	0	0	0	0	0	0	0	0	0	0	0	0	0	0	0	0	0		0	0	0	0	0	0	0	0		1	1	1	3
N315	365301	T	C	intergenic_region	SA0308-geh		0	0	0	0	0	0	0	0	0	0	0	0	0	0	0	0	0	0	0	0	0	0		0	0	1	0	0	0	0	1		0	0	0	0
N315	365839	T	C	missense_variant	geh	p.Ser128Pro	0	0	0	0	0	0	0	0	0	0	0	0	0	0	0	0	0	0	0	0	0	0		1	1	1	1	1	1	0	6		0	0	0	0
N315	375569	G	A	missense_variant	SA0317	p.Glu326Lys	0	0	0	0	0	0	0	0	1	1	0	1	1	0	0	0	0	0	0	0	0	4		0	0	0	0	0	0	0	0		1	1	1	3
N315	378973	T	C	missense_variant	SA0321	p.Glu264Gly	0	0	0	0	0	0	0	0	0	0	0	0	0	0	0	0	0	0	0	0	0	0		0	0	0	0	0	0	0	0		1	1	1	3
N315	379995	T	G	stop_gained	SA0322	p.Tyr7*	0	0	0	0	0	0	0	0	0	0	0	0	0	0	0	0	1	0	0	0	0	1		0	0	0	0	0	0	0	0		0	0	0	0
N315	384163	A	G	synonymous_variant	SA0326	p.Val4Val	0	0	0	0	0	0	0	0	0	0	0	0	0	0	0	0	0	0	0	0	0	0		0	0	0	0	0	0	0	0		1	1	1	3
N315	407381	T	C	synonymous_variant	SA0347	p.Lys30Lys	0	0	0	0	0	0	0	0	0	0	0	0	0	0	0	0	0	0	0	0	0	0		1	1	1	1	1	1	0	6		0	0	0	0
N315	411509	A	G	synonymous_variant	SAS009	p.Thr41Thr	0	0	0	0	0	0	0	0	0	0	0	0	0	0	0	0	0	0	0	0	0	0		0	0	0	0	0	0	0	0		0	1	1	2
N315	412153	T	C	synonymous_variant	rpsF	p.Arg93Arg	0	0	0	0	0	0	0	0	0	0	0	0	0	0	0	0	0	0	0	0	0	0		0	0	0	0	0	0	0	0		1	1	1	3
N315	414562	A	G	intergenic_region	SA0356-SA0357		0	0	0	0	0	0	0	0	0	0	0	0	0	0	0	0	0	0	0	0	0	0		0	0	0	0	0	0	0	0		0	1	1	2
N315	416273	T	C	synonymous_variant	SA0358	p.Asp44Asp	0	0	0	0	0	0	0	0	0	0	0	0	0	0	0	0	0	0	0	0	0	0		1	1	1	1	1	1	0	6		0	0	0	0
N315	424793	T	C	synonymous_variant	SA0368	p.Ala347Ala	0	0	0	0	0	0	0	0	0	0	0	0	0	0	0	0	0	0	0	0	0	0		0	0	0	0	0	0	0	0		0	1	1	2
N315	429598	T	C	missense_variant	SA0371	p.Tyr157Cys	0	0	0	0	0	0	0	0	0	0	0	0	0	0	0	0	0	0	0	0	0	0		0	1	0	0	0	0	0	1		0	0	0	0
N315	436858	A	G	intergenic_region	SA0377-sau-63		0	0	0	0	0	0	0	0	0	0	0	0	0	0	0	0	0	0	0	0	0	0		0	0	0	0	0	0	0	0		1	0	0	1
N315	437285	A	G	synonymous_variant	SA0378	p.Asn169Asn	0	0	0	0	0	0	0	0	0	0	0	0	0	0	0	0	0	0	0	0	0	0		0	0	0	0	0	0	0	0		0	1	1	2
N315	438496	T	C	intergenic_region	SA0379-SAS012		0	0	0	0	0	0	0	0	0	0	0	0	1	0	0	0	0	0	0	0	0	1		0	0	0	0	0	0	0	0		0	0	0	0
N315	443914	G	A	synonymous_variant	set8	p.Glu287Glu	0	0	0	0	0	0	0	0	0	0	0	0	0	0	0	0	0	0	0	0	0	0		0	0	1	0	0	1	0	2		0	0	0	0
N315	451451	A	G	missense_variant	hsdM	p.Asn151Ser	0	0	0	0	0	0	0	0	0	0	0	0	0	0	0	0	0	0	0	0	0	0		0	0	0	0	0	0	0	0		1	1	1	3
N315	454614	G	A	missense_variant	set15	p.Glu158Lys	0	0	0	0	0	0	0	0	0	0	0	0	0	0	0	0	0	0	0	0	0	0		0	0	1	0	0	1	0	2		0	0	0	0
N315	460396	A	G	intergenic_region	SA0399-lpl4		0	0	0	0	0	0	0	0	0	0	0	0	0	0	0	0	0	0	0	0	0	0		0	0	0	0	0	0	0	0		1	1	1	3
N315	472752	T	C	missense_variant	SA0412	p.Val110Ala	0	0	0	0	0	0	0	0	0	0	0	0	0	0	0	0	0	0	0	0	0	0		0	0	0	0	0	0	1	1		0	0	0	0
N315	474603	A	G	missense_variant	SA0412	p.Gln727Arg	0	0	0	0	0	0	0	0	0	0	0	0	0	0	0	0	0	0	0	0	0	0		0	0	0	0	0	0	0	0		0	1	1	2
N315	475432	T	G	missense_variant	SA0413	p.Leu48Val	0	0	0	0	0	0	0	0	0	0	0	0	0	0	0	0	0	0	0	0	0	0		1	1	1	1	1	1	0	6		0	0	0	0
N315	476659	A	G	synonymous_variant	SA0415	p.Ser108Ser	0	0	0	0	0	0	0	0	0	0	0	0	0	0	0	0	0	0	0	0	0	0		0	0	0	0	0	0	0	0		0	1	1	2
N315	482707	A	G	synonymous_variant	SA0420	p.Thr222Thr	0	0	0	0	0	0	0	0	0	0	0	0	0	0	0	0	0	0	0	0	0	0		0	0	0	0	0	0	0	0		1	1	1	3
N315	484042	A	C	synonymous_variant	SA0422	p.Gly92Gly	0	0	0	0	0	0	0	0	0	0	0	0	0	0	0	0	0	0	0	0	0	0		0	0	0	0	0	0	1	1		0	0	0	0
N315	491405	A	G	missense_variant	gltB	p.Thr248Ala	0	0	0	0	0	0	0	0	0	0	0	0	0	0	0	0	0	0	0	0	0	0		0	0	0	0	0	0	0	0		0	1	1	2
N315	495323	A	G	missense_variant	gltD	p.Asp48Gly	0	0	0	0	0	0	0	0	0	0	0	0	0	0	0	0	0	0	0	1	1	2		0	0	0	0	0	0	0	0		0	0	0	0
N315	495632	G	A	missense_variant	gltD	p.Arg151Lys	0	0	0	0	0	0	0	0	0	0	0	0	1	0	0	0	0	0	0	0	0	1		0	0	0	0	0	0	0	0		0	0	0	0
N315	497308	G	T	intergenic_region	SAtRNA03-treP		0	0	0	0	0	0	0	0	0	0	0	0	0	0	0	0	0	0	0	0	0	0		0	0	0	0	0	0	0	0		1	0	0	1
N315	500286	A	T	missense_variant	SA0433	p.His441Leu	0	0	0	0	0	0	0	0	0	0	0	0	0	0	0	0	0	0	0	0	0	0		1	0	0	0	0	0	0	1		0	0	0	0
N315	500322	A	G	missense_variant	SA0433	p.Glu453Gly	0	0	0	0	0	0	0	0	0	0	0	0	0	0	0	0	0	0	0	0	0	0		0	0	0	0	0	0	0	0		1	0	0	1
N315	511466	T	C	intergenic_region	SArRNA03-SA0439		0	0	0	0	0	0	0	0	0	0	0	0	0	0	0	0	0	0	0	0	0	0		1	1	1	1	1	1	0	6		0	0	0	0
N315	512900	A	T	missense_variant	SA0439	p.Ile234Leu	0	0	0	0	1	0	0	0	0	0	0	0	0	0	0	0	0	0	0	0	0	1		0	0	0	0	0	0	0	0		0	0	0	0
N315	514396	T	C	missense_variant	SA0441	p.Val71Ala	0	0	0	0	0	0	0	0	0	0	0	0	0	0	0	0	0	0	0	0	0	0		0	1	0	0	0	0	0	1		0	0	0	0
N315	517799	T	C	missense_variant	SA0445	p.Met235Thr	0	0	0	0	0	0	0	0	0	0	0	0	0	0	0	0	0	0	0	0	0	0		0	0	0	0	0	0	0	0		1	1	1	3
N315	525540	CA	C	frameshift_variant	purR	p.Asn146fs	0	0	0	0	0	0	0	0	0	0	0	0	0	0	0	0	0	0	0	0	0	0		1	0	0	0	0	0	0	1		0	0	0	0
N315	528953	C	T	missense_variant	prs	p.Arg130Cys	0	0	0	0	1	0	0	0	0	0	0	0	0	0	0	0	0	0	0	0	0	1		0	0	0	0	0	0	0	0		0	0	0	0
N315	530701	T	C	synonymous_variant	pth	p.His19His	0	0	0	0	0	0	0	0	0	0	0	0	0	0	0	0	0	0	0	0	0	0		0	0	0	0	0	0	0	0		0	0	1	1
N315	531306	T	C	synonymous_variant	mfd	p.Gly30Gly	0	0	0	0	0	0	0	0	0	0	0	0	0	0	0	0	0	0	0	0	0	0		0	0	0	0	0	0	0	0		1	1	1	3
N315	532248	T	TG	frameshift_variant	mfd	p.Asp345fs	0	0	0	0	0	0	0	0	0	0	0	0	0	0	0	0	0	0	0	0	0	0		1	1	1	1	1	1	1	7		0	0	0	0
N315	542248	A	G	synonymous_variant	ftsH	p.Ala455Ala	0	0	0	0	0	0	0	0	0	0	0	0	0	0	0	0	0	0	0	0	0	0		0	0	0	0	0	0	0	0		1	1	1	3
N315	544579	T	C	synonymous_variant	cysK	p.Arg105Arg	0	0	0	0	0	0	0	0	0	0	0	0	0	0	0	0	0	0	0	0	0	0		0	0	0	0	0	0	0	0		1	1	1	3
N315	544988	A	G	missense_variant	cysK	p.Ile242Val	0	0	0	0	0	0	0	0	0	0	0	0	0	0	0	0	0	0	0	0	0	0		0	0	0	0	0	0	0	0		1	1	1	3
N315	545071	A	G	synonymous_variant	cysK	p.Ser269Ser	0	0	0	0	0	0	0	0	0	0	0	0	0	0	0	0	0	0	0	0	0	0		0	0	0	0	0	0	0	0		1	1	1	3
N315	557079	T	C	missense_variant	SA0476	p.His139Arg	0	0	0	0	0	0	0	0	0	0	0	0	0	0	0	0	0	0	0	0	0	0		0	0	0	0	0	0	0	0		1	1	1	3
N315	563315	A	G	synonymous_variant	clpC	p.Pro210Pro	0	0	0	0	0	0	0	0	0	0	0	0	0	0	0	0	0	0	0	0	0	0		0	0	0	0	0	0	0	0		0	1	1	2
N315	566049	A	G	synonymous_variant	radA	p.Ser141Ser	0	0	0	0	0	0	0	0	0	0	0	0	0	0	0	0	0	0	0	0	0	0		0	0	0	0	0	0	0	0		1	0	0	1
N315	568477	A	G	intergenic_region	SA0485-gltX		0	0	0	0	0	0	0	0	0	0	0	1	1	0	0	0	0	0	0	0	0	2		0	0	0	0	0	0	0	0		1	1	1	3
N315	573557	A	G	missense_variant	SA0490	p.Gln200Arg	0	0	0	0	0	0	0	0	0	0	0	0	0	0	0	0	0	0	0	0	0	0		0	0	0	0	0	0	0	0		0	1	0	1
N315	574055	A	G	synonymous_variant	SA0491	p.Ser117Ser	0	0	0	0	0	0	0	0	0	0	0	0	0	0	0	0	0	0	0	0	0	0		0	0	0	0	0	0	0	0		0	1	1	2
N315	575389	T	C	start_lost	nusG	p.Met1?	0	0	0	0	0	0	0	0	0	0	0	0	0	0	0	0	0	0	0	0	0	0		0	0	0	0	0	0	0	0		0	1	1	2
N315	576477	G	A	missense_variant	rplK	p.Glu121Lys	0	0	0	1	0	0	0	0	0	0	0	0	0	0	0	0	0	0	0	0	0	1		0	0	0	0	0	0	0	0		0	0	0	0
N315	577864	T	C	missense_variant	rplJ	p.Tyr52His	0	0	0	0	0	0	0	0	0	0	0	0	0	0	0	0	0	0	0	0	0	0		0	0	0	0	0	0	0	0		1	1	1	3
N315	581065	A	C	missense_variant	rpoB	p.Lys482Asn	0	0	0	0	1	0	1	1	1	1	0	1	1	0	0	0	0	0	0	0	0	7		0	0	0	0	0	0	0	0		1	1	1	3
N315	581198	A	C	missense_variant	rpoB	p.Ile527Leu	0	0	1	0	0	1	0	0	0	0	0	0	0	0	0	0	0	0	0	0	0	2		0	0	0	0	0	0	0	0		0	0	0	0
N315	581205	C	T	missense_variant	rpoB	p.Ser529Leu	0	0	0	0	0	0	0	0	0	0	1	0	0	1	1	1	1	1	1	1	1	9		1	1	1	1	1	1	1	7		0	0	0	0
N315	581769	C	T	missense_variant	rpoB	p.Ser717Leu	0	0	0	1	0	0	0	0	0	0	0	0	0	0	0	0	0	0	0	0	0	1		0	0	0	0	0	0	0	0		0	0	0	0
N315	584141	T	C	synonymous_variant	rpoC	p.Gly278Gly	0	0	0	0	0	0	0	0	0	0	0	0	0	0	0	0	0	0	0	0	0	0		0	0	0	0	0	0	0	0		1	1	1	3
N315	585028	C	T	missense_variant	rpoC	p.Ser574Leu	0	0	0	0	0	0	0	0	0	0	0	0	1	0	0	0	0	0	0	0	0	1		0	0	0	0	0	0	0	0		0	0	0	0
N315	588748	T	C	missense_variant	fus	p.Val86Ala	0	0	0	0	0	0	0	0	0	0	0	0	0	0	0	0	0	0	0	0	0	0		1	1	1	1	1	1	0	6		0	0	0	0
N315	589611	A	G	missense_variant	fus	p.Ile374Val	0	0	0	0	0	0	0	0	0	0	0	0	0	0	0	0	0	0	0	0	0	0		0	0	0	0	0	0	0	0		0	1	1	2
N315	589804	A	C	missense_variant	fus	p.His438Pro	0	0	0	0	0	0	0	0	0	0	0	0	0	0	0	1	0	0	0	0	0	1		0	0	0	0	0	0	0	0		0	0	0	0
N315	599508	T	C	synonymous_variant	ilvE	p.Pro87Pro	0	0	0	0	0	0	0	0	0	0	0	0	0	0	0	0	0	0	0	0	0	0		0	0	0	0	0	0	0	0		1	1	1	3
N315	600756	A	G	synonymous_variant	SA0513	p.Ser61Ser	0	0	0	0	0	0	0	0	0	0	0	0	0	0	0	0	0	0	0	0	0	0		0	0	0	0	0	0	0	0		0	1	1	2
N315	604533	T	C	missense_variant	SA0518	p.Met105Thr	0	0	0	0	0	0	0	0	0	0	0	0	0	0	0	0	0	0	0	0	0	0		0	0	0	0	0	0	0	0		1	1	1	3
N315	604757	A	G	missense_variant	SA0518	p.Asn180Asp	0	0	0	0	0	0	0	0	0	0	0	0	0	0	0	0	0	0	0	0	0	0		1	1	1	1	1	1	1	7		0	0	0	0
N315	607509	C	T	synonymous_variant	sdrC	p.Asp765Asp	0	0	0	0	0	0	0	0	0	0	0	0	0	0	0	0	0	0	0	0	0	0		0	0	1	0	0	0	0	1		0	0	0	0
N315	607515	C	T	synonymous_variant	sdrC	p.Asp767Asp	0	0	0	0	0	0	0	0	0	0	0	0	0	0	0	0	0	0	0	0	0	0		0	0	1	0	0	0	0	1		0	0	0	0
N315	610902	A	G	synonymous_variant	sdrD	p.Thr820Thr	0	0	0	0	0	0	0	0	0	0	0	0	0	0	0	0	0	0	0	0	0	0		0	0	0	0	0	0	0	0		1	0	0	1
N315	612009	T	C	synonymous_variant	sdrD	p.Asp1189Asp	0	0	0	0	0	0	0	0	0	0	0	0	0	0	0	0	0	0	0	0	0	0		1	0	0	0	0	0	0	1		0	0	0	0
N315	612237	C	T	synonymous_variant	sdrD	p.Asp1265Asp	0	0	0	0	0	0	0	0	0	0	0	0	0	0	0	0	0	0	0	0	0	0		1	0	0	0	0	0	0	1		0	0	0	0
N315	612243	C	T	synonymous_variant	sdrD	p.Asp1267Asp	0	0	0	0	0	0	0	0	0	0	0	0	0	0	0	0	0	0	0	0	0	0		1	0	0	0	0	0	0	1		0	0	0	0
N315	612252	G	A	synonymous_variant	sdrD	p.Ser1270Ser	0	0	0	0	0	0	0	0	0	0	0	0	0	0	0	0	0	0	0	0	0	0		1	0	0	0	0	0	0	1		0	0	0	0
N315	613146	A	G	synonymous_variant	sdrE	p.Lys51Lys	0	0	0	0	0	0	0	0	0	0	0	0	0	0	0	0	0	0	0	0	0	0		0	0	0	0	0	0	0	0		0	1	1	2
N315	615477	A	G	synonymous_variant	sdrE	p.Leu828Leu	0	0	0	0	0	0	0	0	0	0	0	0	0	0	0	0	0	0	0	0	0	0		0	0	0	0	0	0	0	0		0	1	1	2
N315	615936	C	T	synonymous_variant	sdrE	p.Asp981Asp	0	0	0	0	0	0	0	0	0	0	0	0	0	0	0	0	0	0	0	0	0	0		1	0	1	0	0	1	1	4		0	0	0	0
N315	617659	G	C	missense_variant	SA0522	p.Glu374Gln	0	0	0	0	0	0	1	1	0	0	0	0	0	0	0	0	0	0	0	0	0	2		0	0	0	0	0	0	0	0		0	0	0	0
N315	620899	T	C	synonymous_variant	SA0525	p.Thr189Thr	0	0	0	0	0	0	0	0	0	0	0	0	0	0	0	0	0	0	0	0	0	0		0	0	0	0	0	0	0	0		0	0	1	1
N315	621475	T	C	intergenic_region	SA0525-SA0526		0	0	0	0	0	0	0	0	0	0	0	0	0	0	0	0	0	0	0	0	0	0		0	0	0	0	0	0	0	0		1	1	1	3
N315	628729	A	G	synonymous_variant	vraB	p.Ala4Ala	0	0	0	0	0	0	0	0	0	0	0	0	0	0	0	0	0	0	0	0	0	0		0	0	0	0	0	0	0	0		1	1	1	3
N315	629573	A	G	missense_variant	vraB	p.Ile286Val	0	0	0	0	0	0	0	0	0	0	0	0	0	0	0	0	0	0	0	0	0	0		0	0	0	0	0	0	0	0		0	1	1	2
N315	638200	A	G	intergenic_region	SA0544-pta		0	0	0	0	0	0	0	0	0	0	0	0	0	0	0	0	0	0	0	0	0	0		0	0	0	0	0	0	0	0		0	1	1	2
N315	647517	A	G	synonymous_variant	SA0553	p.Thr275Thr	0	0	0	0	0	0	0	0	0	0	0	0	0	0	0	0	0	0	0	0	0	0		0	0	0	0	0	0	0	0		0	1	1	2
N315	647684	TA	T	frameshift_variant	SA0553	p.Gly334fs	0	0	0	0	0	0	0	0	0	0	0	0	0	0	0	0	0	0	0	0	0	0		0	0	0	0	0	0	0	0		1	1	1	3
N315	649547	A	G	missense_variant	SA0556	p.Ile6Met	0	0	0	0	0	0	0	0	0	0	0	0	0	0	0	0	0	0	0	0	0	0		0	0	0	0	0	0	0	0		1	1	1	3
N315	652628	T	C	intergenic_region	SA0558-SA0559		0	0	0	0	0	0	0	0	0	0	0	0	0	0	0	0	0	0	0	0	0	0		0	0	0	1	1	0	0	2		0	0	0	0
N315	653712	A	G	missense_variant	SA0560	p.Met167Val	0	0	0	0	0	0	0	0	0	0	0	0	0	0	0	0	0	0	0	0	0	0		0	0	0	0	0	0	0	0		1	1	1	3
N315	655003	A	G	missense_variant	SA0561	p.His151Arg	0	0	0	0	0	0	0	0	0	0	0	0	0	0	0	0	0	0	0	0	0	0		0	0	0	0	0	0	0	0		0	1	1	2
N315	659516	T	C	synonymous_variant	SA0565	p.Gly110Gly	0	0	0	0	0	0	0	0	0	0	0	0	0	0	0	0	0	0	0	0	0	0		0	0	0	0	0	0	0	0		1	1	1	3
N315	662934	A	G	synonymous_variant	SA0569	p.Leu39Leu	0	0	0	0	0	0	0	0	0	0	0	0	0	0	0	0	0	0	0	0	0	0		0	0	0	0	0	0	0	0		1	1	1	3
N315	664270	T	C	intergenic_region	SA0570-SA0571		0	0	0	0	0	0	0	0	0	0	0	0	0	0	0	0	0	0	0	0	0	0		0	0	0	0	0	0	1	1		0	0	0	0
N315	680179	A	G	non_coding_transcript_exon_variant	RsaC		0	0	0	0	0	0	0	0	0	0	0	0	0	0	0	0	0	0	0	0	0	0		1	0	0	0	0	0	0	1		0	0	0	0
N315	680415	A	G	intergenic_region	RsaC-SA0587		0	0	0	0	0	0	0	0	0	0	0	0	0	0	0	0	0	0	0	0	0	0		0	0	0	0	0	0	0	0		1	1	1	3
N315	681713	T	C	synonymous_variant	SA0588	p.Leu263Leu	0	0	0	0	0	0	0	0	0	0	0	0	0	0	0	0	0	0	0	0	0	0		1	1	1	1	1	1	0	6		0	0	0	0
N315	690134	T	C	intergenic_region	tagX-tagD		0	0	0	0	0	0	0	0	0	0	0	0	0	0	0	0	0	0	0	0	0	0		0	0	0	0	0	0	0	0		1	1	1	3
N315	692986	A	G	missense_variant	SA0599	p.Ser195Gly	0	0	0	0	0	0	0	0	0	0	0	0	0	0	0	0	0	0	0	0	0	0		0	0	0	0	0	0	0	0		1	1	1	3
N315	694299	T	G	intergenic_region	SAS017-SA0600		0	0	0	0	0	0	0	0	0	0	0	1	0	0	0	0	0	0	0	0	0	1		0	0	0	0	0	0	0	0		0	0	0	0
N315	699886	A	G	synonymous_variant	fhuG	p.Ala232Ala	0	0	0	0	0	0	0	0	0	0	0	0	0	0	0	0	0	0	0	0	0	0		0	0	0	0	0	0	0	0		0	1	1	2
N315	718467	A	G	synonymous_variant	SA0622	p.Ser94Ser	0	0	0	0	0	0	0	0	0	0	0	0	0	0	0	0	0	0	0	0	0	0		0	0	0	0	0	0	0	0		1	1	1	3
N315	719145	A	G	synonymous_variant	SA0622	p.Leu320Leu	0	0	0	0	0	0	0	0	0	0	0	0	0	0	0	0	0	0	0	0	0	0		0	0	0	0	0	0	0	0		0	1	1	2
N315	724128	A	G	missense_variant	SA0627	p.Met204Val	0	0	0	0	0	0	0	0	0	0	0	0	0	0	0	0	0	0	0	0	0	0		0	0	0	0	0	0	0	0		1	1	1	3
N315	728032	T	C	synonymous_variant	SA0633	p.Asp13Asp	0	0	0	0	0	0	0	0	0	0	0	0	0	0	0	0	0	0	0	0	0	0		1	1	1	1	1	1	0	6		0	0	0	0
N315	730178	A	G	synonymous_variant	SA0637	p.Asn182Asn	0	0	0	0	0	0	0	0	0	0	0	0	0	0	0	0	0	0	0	0	0	0		0	0	0	0	0	0	0	0		0	1	1	2
N315	732804	T	C	synonymous_variant	SA0639	p.Pro272Pro	0	0	0	0	0	0	0	0	0	0	0	0	0	0	0	0	0	0	0	0	0	0		0	0	0	0	0	0	0	0		0	0	1	1
N315	735609	A	G	synonymous_variant	SA0641	p.Arg84Arg	0	0	0	0	0	0	0	0	0	0	0	0	0	0	0	0	0	0	0	0	0	0		0	0	0	0	0	0	0	0		0	1	0	1
N315	741770	T	C	intergenic_region	SA0646-SA0647		0	0	0	0	0	0	0	0	0	0	0	0	0	0	0	0	0	0	0	0	0	0		1	1	1	1	1	1	1	7		0	0	0	0
N315	747779	A	G	missense_variant	fruB	p.Ser231Gly	0	0	0	0	0	0	0	0	0	0	0	0	0	0	0	0	0	0	0	0	0	0		0	0	0	0	0	0	0	0		1	1	1	3
N315	749760	A	G	synonymous_variant	fruA	p.Ser582Ser	0	0	0	0	0	0	0	0	0	0	0	0	0	0	0	0	0	0	0	0	0	0		0	0	0	0	0	0	0	0		1	1	1	3
N315	751943	A	G	synonymous_variant	SA0657	p.Leu87Leu	0	0	0	0	0	0	0	0	0	0	0	0	0	0	0	0	0	0	0	0	0	0		0	0	0	0	0	0	0	0		1	1	1	3
N315	755680	C	G	missense_variant	saeS	p.Arg219Pro	0	0	0	0	0	0	0	0	0	0	0	0	1	0	0	0	0	0	0	0	0	1		0	0	0	0	0	0	0	0		0	0	0	0
N315	757557	A	G	intergenic_region	SA0662-SA0663		0	0	0	0	0	0	0	0	0	0	0	0	0	0	0	0	0	0	0	0	0	0		0	0	0	0	0	0	0	0		1	1	1	3
N315	761059	A	G	intergenic_region	SA0667-SA0668		0	0	0	0	0	0	0	0	0	0	0	0	0	0	0	0	0	0	0	0	0	0		0	0	0	0	0	0	0	0		0	1	1	2
N315	762845	A	G	synonymous_variant	SA0669	p.Thr299Thr	0	0	0	0	0	0	0	0	0	0	0	0	0	0	0	0	0	0	0	0	0	0		0	0	0	0	0	0	0	0		1	1	1	3
N315	765931	T	C	intergenic_region	SA0673-SA0674		0	0	0	0	0	0	0	0	0	0	0	0	0	0	0	0	0	0	0	0	0	0		0	0	0	0	0	0	0	0		1	1	1	3
N315	772583	A	G	missense_variant	SA0677	p.Tyr79Cys	0	0	0	0	0	0	0	0	0	0	0	0	0	0	0	0	0	0	0	0	0	0		0	0	0	0	0	0	0	0		1	1	1	3
N315	776317	A	G	intergenic_region	SA0679-SA0680		0	0	0	0	0	0	0	0	0	0	0	0	0	0	0	0	0	0	0	0	0	0		0	0	1	0	0	1	0	2		0	0	0	0
N315	781086	A	G	missense_variant	SA0683	p.Met113Thr	0	0	0	0	0	0	0	0	0	0	0	0	0	0	0	0	0	0	0	0	0	0		0	0	0	0	0	0	0	0		1	1	1	3
N315	787649	A	G	missense_variant	SA0688	p.Thr204Ala	0	0	0	0	0	0	0	0	0	0	0	0	0	0	0	0	0	0	0	0	0	0		0	0	0	0	0	0	0	0		0	1	1	2
N315	798377	AC	A	frameshift_variant	SA0700	p.Gly140fs	0	0	0	0	0	0	0	0	0	0	0	0	0	0	0	0	0	0	0	0	0	0		0	0	0	0	0	0	0	0		0	0	1	1
N315	803193	A	G	missense_variant	SA0704	p.His270Arg	0	0	0	0	0	0	0	0	0	0	0	0	0	0	0	0	0	0	0	0	0	0		0	0	0	0	0	0	1	1		0	0	0	0
N315	803822	A	T	stop_gained	SA0705	p.Arg10*	0	0	0	0	0	0	0	0	0	0	0	0	0	0	0	0	0	0	1	0	0	1		0	0	0	0	0	0	0	0		0	0	0	0
N315	811420	A	G	synonymous_variant	SA0710	p.Ala215Ala	0	0	0	0	0	0	0	0	0	0	0	0	0	0	0	0	0	0	0	0	0	0		0	0	0	0	0	0	0	0		1	1	1	3
N315	811921	G	A	missense_variant	SA0711	p.Ala45Thr	0	0	0	0	0	0	0	0	0	0	0	0	0	0	0	0	0	1	1	0	0	2		0	0	0	0	0	0	0	0		0	0	0	0
N315	812183	T	A	missense_variant	SA0711	p.Ile132Lys	0	0	0	0	1	0	0	0	0	0	0	0	0	0	0	0	0	0	0	0	0	1		0	0	0	0	0	0	0	0		0	0	0	0
N315	813048	T	C	synonymous_variant	uvrB	p.His38His	0	0	0	0	0	0	0	0	0	0	0	0	0	0	0	0	0	0	0	0	0	0		0	1	0	1	1	0	0	3		0	0	0	0
N315	815044	A	G	synonymous_variant	uvrA	p.Ser37Ser	0	0	0	0	0	0	0	0	0	0	0	0	0	0	0	0	0	0	0	0	0	0		0	0	0	0	0	0	0	0		1	1	1	3
N315	817198	T	C	synonymous_variant	uvrA	p.Pro755Pro	0	0	0	0	0	0	0	0	0	0	0	0	0	0	0	0	0	0	0	0	0	0		0	0	0	0	0	0	0	0		0	0	1	1
N315	817510	A	G	synonymous_variant	uvrA	p.Thr859Thr	0	0	0	0	0	0	0	0	0	0	0	0	0	0	0	0	0	0	0	0	0	0		0	0	0	0	0	0	0	0		0	1	1	2
N315	822625	A	G	missense_variant	trxB	p.Tyr133Cys	0	0	0	0	0	0	0	0	0	0	0	0	0	0	0	0	0	0	0	0	0	0		0	0	0	0	0	0	0	0		0	1	1	2
N315	822840	T	C,A	frameshift_variant&missense_variant	frameshift_variant&missense_variant	trxB	0	0	0	0	0	0	0	0	0	0	0	0	0	0	0	0	0	0	0	0	0	0		0	1	1	0	0	0	1	3		0	0	0	0
N315	822841	C	T,G	frameshift_variant&missense_variant	frameshift_variant&stop_gained	trxB	0	0	0	0	0	0	0	0	0	0	0	0	0	0	0	0	0	0	0	0	0	0		0	1	0	0	0	0	1	2		0	0	0	0
N315	831611	A	G	intergenic_region	SA0725-gapR		0	0	0	0	0	0	0	0	0	0	0	0	0	0	0	0	0	0	0	0	0	0		0	0	0	0	0	0	0	0		0	1	1	2
N315	833317	A	G	synonymous_variant	gap	p.Thr211Thr	0	0	0	0	0	0	0	0	0	0	0	0	0	0	0	0	0	0	0	0	0	0		0	0	0	0	0	0	0	0		1	1	1	3
N315	850793	C	T	synonymous_variant	clfA	p.Asp770Asp	0	0	0	0	0	0	0	0	0	0	0	0	0	0	0	0	0	0	0	0	0	0		0	0	1	0	0	1	0	2		0	0	0	0
N315	850799	T	C	synonymous_variant	clfA	p.Asp772Asp	0	0	0	0	0	0	0	0	0	0	0	0	0	0	0	0	0	0	0	0	0	0		0	0	1	0	0	1	0	2		0	0	0	0
N315	850802	C	A	synonymous_variant	clfA	p.Ser773Ser	0	0	0	0	0	0	0	0	0	0	0	0	0	0	0	0	0	0	0	0	0	0		0	0	1	0	0	1	0	2		0	0	0	0
N315	856335	T	C	synonymous_variant	SA0746	p.Pro196Pro	0	0	0	0	0	0	0	0	0	0	0	0	0	0	0	0	0	0	0	0	0	0		0	0	0	0	0	0	0	0		0	0	1	1
N315	858581	G	T	missense_variant	SA0750	p.Gln42Lys	0	0	0	0	0	0	1	1	0	0	0	0	0	0	0	0	0	0	0	0	0	2		0	0	0	0	0	0	0	0		0	0	0	0
N315	860891	T	C	missense_variant	SAS020	p.Leu174Pro	0	0	0	0	0	0	0	0	0	0	0	0	0	0	0	0	0	0	0	0	0	0		0	0	0	0	0	0	0	0		0	1	1	2
N315	861020	A	G	intergenic_region	SAS020-SA0753		0	0	0	0	0	0	0	0	0	0	0	0	0	0	0	0	0	0	0	0	0	0		0	0	0	0	0	0	0	0		0	1	1	2
N315	862542	A	G	missense_variant	SAS021	p.Asp15Gly	0	0	0	0	0	0	0	0	0	0	0	0	0	0	0	0	0	0	0	0	0	0		0	0	0	0	0	0	0	0		0	1	1	2
N315	863601	T	C	synonymous_variant	SA0756	p.His114His	0	0	0	0	0	0	0	0	0	0	0	0	0	0	0	0	0	0	0	0	0	0		1	1	1	1	1	1	1	7		0	0	0	0
N315	864194	T	C	missense_variant	SA0757	p.Trp46Arg	0	0	0	0	0	0	0	0	0	0	0	0	0	0	0	0	0	0	0	0	0	0		0	0	0	0	0	0	0	0		1	1	1	3
N315	864294	A	G	missense_variant	SA0757	p.Tyr79Cys	0	0	0	0	0	0	0	0	0	0	0	0	0	0	0	0	0	0	0	0	0	0		0	0	0	0	0	0	0	0		1	1	1	3
N315	865707	T	C	intergenic_region	SA0759-SA0760		0	0	0	0	0	0	0	0	0	0	0	0	0	0	0	0	0	0	0	0	0	0		1	1	1	1	1	1	0	6		0	0	0	0
N315	880102	G	A	intergenic_region	SA0773-SA0774		0	0	0	0	0	0	0	0	0	0	0	0	0	0	0	0	0	0	0	1	1	2		0	0	0	0	0	0	0	0		0	0	0	0
N315	880673	G	T	missense_variant	SA0774	p.Gly188Val	0	0	0	0	0	0	0	0	1	1	0	1	1	0	0	0	0	0	0	0	0	4		0	0	0	0	0	0	0	0		1	1	1	3
N315	887696	A	G	intergenic_region	SA0780-SA0781		0	0	0	0	0	0	0	0	0	0	0	0	0	0	0	0	0	0	0	0	0	0		0	0	0	0	0	0	0	0		1	0	0	1
N315	892047	A	G	missense_variant	SA0784	p.Asp394Gly	0	0	0	0	0	0	0	0	0	0	0	0	0	0	0	0	0	0	0	0	0	0		0	0	0	0	0	0	0	0		0	1	1	2
N315	893916	A	G	missense_variant	SA0787	p.Asp4Gly	0	0	0	0	0	0	0	0	0	0	0	0	0	0	0	0	0	0	0	0	0	0		1	1	1	1	1	1	1	7		0	0	0	0
N315	904438	T	C	missense_variant	SA0799	p.Thr53Ala	0	0	0	0	0	0	0	0	0	0	0	0	0	0	0	0	0	0	0	0	0	0		1	1	1	1	1	1	0	6		0	0	0	0
N315	905351	A	G	synonymous_variant	SA0801	p.Val64Val	0	0	0	0	0	0	0	0	0	0	0	0	0	0	0	0	0	0	0	0	0	0		0	0	0	0	0	0	0	0		0	1	1	2
N315	911622	T	C	missense_variant	SA0806	p.Ile166Val	0	0	0	0	0	0	0	0	0	0	0	0	0	0	0	0	0	0	0	0	0	0		1	1	1	1	1	1	0	6		0	0	0	0
N315	917210	G	A	synonymous_variant	mnhA	p.Ser307Ser	0	0	0	0	0	0	0	0	0	0	0	0	0	0	0	0	0	0	0	1	1	2		0	0	0	0	0	0	0	0		0	0	0	0
N315	926079	A	G	synonymous_variant	argH	p.His414His	0	0	0	0	0	0	0	0	0	0	0	0	0	0	0	0	0	0	0	0	0	0		0	1	0	0	0	0	0	1		0	0	0	0
N315	930858	A	G	missense_variant	SA0824	p.Thr113Ala	0	0	0	0	0	0	0	0	0	0	0	0	0	0	0	0	0	0	0	0	0	0		0	0	0	0	0	0	0	0		1	0	0	1
N315	940897	A	G	intergenic_region	SA0829-SA0830		0	0	0	0	0	0	0	0	0	0	0	0	0	0	0	0	0	0	0	0	0	0		0	0	0	0	0	0	1	1		0	0	0	0
N315	941909	A	G	synonymous_variant	cdr	p.Ser291Ser	0	0	0	0	0	0	0	0	0	0	0	0	0	0	0	0	0	0	0	0	0	0		0	0	0	0	0	0	0	0		0	1	1	2
N315	944155	A	G	missense_variant	SAS024	p.Leu5Pro	0	0	0	0	0	0	0	0	0	0	0	0	0	0	0	0	1	0	0	0	0	1		0	0	0	0	0	0	0	0		0	0	0	0
N315	954022	T	C	missense_variant	SA0841	p.Met15Thr	0	0	0	0	0	0	0	0	0	0	0	0	0	0	0	0	0	0	0	0	0	0		0	0	0	1	1	0	0	2		0	0	0	0
N315	961879	T	C	synonymous_variant	oppF	p.Pro260Pro	0	0	0	0	0	0	0	0	0	0	0	0	0	0	0	0	0	0	0	0	0	0		0	0	0	0	0	0	0	0		1	1	1	3
N315	962463	T	TGG	frameshift_variant	SA0849	p.Asp137fs	0	0	0	0	0	0	0	0	0	0	0	0	0	0	0	0	0	0	0	0	0	0		0	0	0	0	0	0	0	0		1	1	1	3
N315	966388	A	G	synonymous_variant	SA0851	p.Ala232Ala	0	0	0	0	0	0	0	0	0	0	0	0	0	0	0	0	0	0	0	0	0	0		0	0	0	0	0	0	0	0		1	1	1	3
N315	967342	A	G	missense_variant	appF	p.Ser221Gly	0	0	0	0	0	0	0	0	0	0	0	0	0	0	0	0	0	0	0	0	0	0		0	0	0	0	0	0	0	0		1	0	0	1
N315	969560	T	G	missense_variant	trpS	p.Lys328Gln	0	0	0	0	0	0	0	0	0	0	0	0	0	0	0	0	1	0	0	0	0	1		0	0	0	0	0	0	0	0		0	0	0	0
N315	985685	A	G	synonymous_variant	SA0870	p.Ile134Ile	0	0	0	0	0	0	0	0	0	0	0	0	0	0	0	0	0	0	0	0	0	0		1	1	1	1	1	1	1	7		0	0	0	0
N315	987521	C	T	missense_variant	SA0871	p.Ala344Val	0	0	0	0	0	0	0	0	0	0	0	0	0	0	0	0	0	0	0	0	0	0		1	0	0	0	0	0	0	1		0	0	0	0
N315	987607	T	C	missense_variant	SA0871	p.Phe373Leu	0	0	0	0	0	0	0	0	0	0	0	0	0	0	0	0	0	0	0	0	0	0		1	1	1	1	1	1	0	6		0	0	0	0
N315	996157	A	G	synonymous_variant	SA0878	p.Ala26Ala	0	0	0	0	0	0	0	0	0	0	0	0	0	0	0	0	0	0	0	0	0	0		0	0	0	0	0	0	0	0		0	1	1	2
N315	1004515	A	G	missense_variant	SA0884	p.Leu163Pro	0	0	0	0	0	0	0	0	0	0	0	0	0	0	0	0	0	0	0	0	0	0		0	0	0	0	0	0	0	0		1	1	1	3
N315	1006981	A	G	intergenic_region	SAS028-SAS029		0	0	0	0	0	0	0	0	0	0	0	0	0	0	0	0	0	0	0	0	0	0		0	0	0	0	0	0	0	0		0	1	1	2
N315	1010984	A	G	intergenic_region	SA0889-SA0890		0	0	0	0	0	0	0	0	0	0	0	0	0	0	0	0	0	0	0	0	0	0		0	0	0	0	0	0	0	0		1	1	1	3
N315	1016566	A	G	missense_variant	menD	p.Tyr22Cys	0	0	0	0	0	0	0	0	0	0	0	0	0	0	0	0	0	0	0	0	0	0		0	0	0	0	0	0	0	0		0	1	0	1
N315	1026571	C	CA	frameshift_variant	atl	p.Trp1173fs	0	0	0	1	0	0	0	0	0	0	0	0	0	0	0	0	0	0	0	0	0	1		0	0	0	0	0	0	0	0		0	0	0	0
N315	1027054	T	C	missense_variant	atl	p.Asn1012Ser	0	0	0	0	0	0	0	0	0	0	0	0	0	0	0	0	0	0	0	0	0	0		0	0	0	1	1	0	0	2		0	0	0	0
N315	1027293	A	G	synonymous_variant	atl	p.Thr932Thr	0	0	0	0	0	0	0	0	0	0	0	0	0	0	0	0	0	0	0	0	0	0		0	0	0	0	0	0	0	0		1	1	1	3
N315	1029125	CGT	C	frameshift_variant	atl	p.His321fs	0	0	0	0	0	0	0	0	0	0	0	0	0	0	0	0	0	0	0	0	0	0		0	0	0	0	0	0	1	1		0	0	0	0
N315	1037158	A	G	synonymous_variant	qoxB	p.Pro178Pro	0	0	0	0	0	0	0	0	0	0	0	0	0	0	0	0	0	0	0	0	0	0		0	0	0	0	0	0	0	0		1	1	1	3
N315	1038387	T	C	synonymous_variant	SA0913	p.Pro135Pro	0	0	0	0	0	0	0	0	0	0	0	0	0	0	0	0	0	0	0	0	0	0		0	0	0	0	0	0	0	0		1	1	1	3
N315	1046408	T	C	synonymous_variant	purL	p.Leu525Leu	0	0	0	0	0	0	0	0	0	0	0	0	1	0	0	0	0	0	0	0	0	1		0	0	0	0	0	0	0	0		0	0	0	0
N315	1049867	A	G	missense_variant	purN	p.Ile120Val	0	0	0	0	0	0	0	0	0	0	0	0	0	0	0	0	0	0	0	0	0	0		0	0	0	0	0	0	0	0		0	1	1	2
N315	1056236	A	G	intergenic_region	SA0929-SA0930		0	0	0	0	0	0	0	0	0	0	0	0	0	0	0	0	0	0	0	0	0	0		0	0	0	0	0	0	0	0		0	1	1	2
N315	1056614	G	A	intergenic_region	SA0930-SAS030		0	0	0	0	0	0	0	0	0	0	0	0	0	0	0	0	0	0	0	0	0	0		0	0	0	0	0	0	1	1		0	0	0	0
N315	1060726	T	C	missense_variant	ptsH	p.Val23Ala	0	0	0	0	0	0	0	0	0	0	0	0	0	0	0	0	0	0	0	0	0	0		1	0	0	0	0	0	0	1		0	0	0	0
N315	1062146	A	AT	frameshift_variant	ptsI	p.Leu408fs	0	0	0	0	0	0	0	0	0	0	0	0	0	0	0	0	0	0	0	0	0	0		1	1	1	0	1	1	1	6		0	0	0	0
N315	1066929	T	C	missense_variant	SA0940	p.Ile501Val	0	0	0	0	0	0	0	0	0	0	0	0	0	0	0	0	0	0	0	0	0	0		1	1	1	1	1	1	0	6		0	0	0	0
N315	1075325	C	T	missense_variant	pdhD	p.Ala335Val	0	0	0	0	0	0	0	0	0	0	0	0	0	0	0	0	1	0	0	0	0	1		0	0	0	0	0	0	0	0		0	0	0	0
N315	1080441	G	T	missense_variant	potD	p.Lys292Asn	0	0	0	0	0	0	0	0	0	0	1	0	0	1	1	1	1	1	1	1	1	9		1	1	1	1	1	1	1	7		0	0	0	0
N315	1094971	T	C	missense_variant	SA0964	p.Thr259Ala	0	0	0	0	0	0	0	0	0	0	0	0	0	0	0	0	0	0	0	0	0	0		0	0	1	0	0	0	0	1		0	0	0	0
N315	1102639	T	C	missense_variant	SA0974	p.His310Arg	0	0	0	0	0	0	0	0	0	0	0	0	0	0	0	0	0	0	0	0	0	0		0	0	1	0	0	1	0	2		0	0	0	0
N315	1105624	T	C	synonymous_variant	isdB	p.Gln324Gln	0	0	0	0	0	0	0	0	0	0	0	0	0	0	0	0	0	0	0	0	0	0		0	0	0	0	0	0	0	0		0	1	1	2
N315	1116931	T	C	missense_variant	pheT	p.Tyr521His	0	0	0	0	0	0	0	0	0	0	0	0	0	0	0	0	0	0	0	0	0	0		0	0	0	0	0	0	0	0		1	1	1	3
N315	1119473	T	C	intergenic_region	SA0987-SA0988		0	0	0	0	0	0	0	0	0	0	0	0	0	0	0	0	0	0	0	0	0	0		0	0	1	0	0	0	0	1		0	0	0	0
N315	1125033	A	G	intergenic_region	trxA-uvrC		0	0	0	0	0	0	0	0	0	0	0	0	0	0	0	0	0	0	0	0	0	0		0	0	0	1	1	0	0	2		0	0	0	0
N315	1132701	AT	A	frameshift_variant	SA0999	p.Arg157fs	0	0	0	0	0	0	0	0	0	0	0	0	0	0	0	0	0	0	0	0	0	0		0	0	0	0	0	0	0	0		1	1	1	3
N315	1133643	A	G	intergenic_region	SA1000-SA1001		0	0	0	0	0	0	0	0	0	0	0	0	0	0	0	0	0	0	0	0	0	0		0	0	0	0	0	0	0	0		1	1	1	3
N315	1141575	T	C	intergenic_region	SA1007-SA1008		0	0	0	0	0	0	0	0	0	0	0	0	1	0	0	0	0	0	0	0	0	1		0	0	0	0	0	0	0	0		0	0	0	0
N315	1148002	A	G	synonymous_variant	SA1014	p.Pro19Pro	0	0	0	0	0	0	0	0	0	0	0	0	0	0	0	0	0	0	0	0	0	0		0	0	0	0	0	0	0	0		1	1	1	3
N315	1148494	T	C	synonymous_variant	SA1014	p.Gly183Gly	0	0	0	0	0	0	0	0	0	0	0	0	0	0	0	0	0	0	0	0	0	0		0	0	0	0	0	0	1	1		0	0	0	0
N315	1163207	A	G	missense_variant	div1b	p.Glu99Gly	0	0	0	0	0	0	0	0	0	0	0	0	0	0	0	0	0	0	0	0	0	0		0	0	0	0	0	0	0	0		1	1	1	3
N315	1164464	A	G	missense_variant	ftsA	p.Asn43Ser	0	0	0	0	0	0	0	0	0	0	0	0	0	0	0	0	0	0	0	0	0	0		0	1	0	1	1	0	0	3		0	0	0	0
N315	1168821	CAACAA	C	frameshift_variant	SA1032	p.Gln46fs	0	0	0	0	0	0	0	0	0	0	0	0	0	0	0	0	0	0	0	1	1	2		0	0	0	0	0	0	0	0		0	0	0	0
N315	1172512	A	T	missense_variant	ileS	p.Lys401Asn	0	0	0	0	0	0	0	0	1	1	0	1	1	0	0	0	0	0	0	0	0	4		0	0	0	0	0	0	0	0		1	1	1	3
N315	1174366	A	G	missense_variant	SA1037	p.Ser5Gly	0	0	0	0	0	0	0	0	0	0	0	0	0	0	0	0	0	0	0	0	0	0		0	0	0	0	0	0	0	0		1	1	1	3
N315	1179311	C	T	missense_variant	pyrP	p.His262Tyr	0	0	0	0	0	0	0	0	0	0	0	0	0	0	0	0	0	0	0	0	0	0		1	1	1	1	1	1	1	7		0	0	0	0
N315	1181415	A	G	synonymous_variant	pyrC	p.Leu218Leu	0	0	0	0	0	0	0	0	0	0	0	0	0	0	0	0	0	0	0	0	0	0		0	0	0	0	0	0	0	0		1	0	0	1
N315	1186820	A	G	missense_variant	pyrF	p.Glu136Gly	0	0	0	0	0	0	0	0	0	0	0	0	0	0	0	0	0	0	0	0	0	0		0	0	0	0	0	0	0	0		0	1	0	1
N315	1191355	T	A	synonymous_variant	gmk	p.Gly108Gly	0	1	1	1	1	1	0	0	1	1	1	1	1	1	1	1	1	1	1	1	1	18		1	1	1	1	1	1	1	7		1	1	1	3
N315	1193843	T	C	missense_variant	priA	p.Tyr186His	0	0	0	0	0	0	0	0	0	0	0	0	0	0	0	0	0	0	0	0	0	0		0	0	0	0	0	0	0	0		1	1	1	3
N315	1193913	C	T	missense_variant	priA	p.Ser209Phe	0	0	0	0	1	0	0	0	0	0	0	0	0	0	0	0	0	0	0	0	0	1		0	0	0	0	0	0	0	0		0	0	0	0
N315	1194517	A	G	synonymous_variant	priA	p.Gln410Gln	0	0	0	0	0	0	0	0	0	0	0	0	0	0	0	0	0	0	0	0	0	0		0	0	0	0	0	0	0	0		0	1	1	2
N315	1195273	A	G	synonymous_variant	priA	p.Ala662Ala	0	0	0	0	0	0	0	0	0	0	0	0	0	0	0	0	0	0	0	0	0	0		0	0	0	0	0	0	0	0		1	1	1	3
N315	1202559	T	C	missense_variant	SA1063	p.Val59Ala	0	0	0	0	0	0	0	0	0	0	0	0	0	0	0	0	0	1	0	0	0	1		0	0	0	0	0	0	0	0		0	0	0	0
N315	1203481	TG	T	frameshift_variant	SA1063	p.Val367fs	0	0	0	0	0	1	0	0	0	0	0	0	0	0	0	0	0	0	0	0	0	1		0	0	0	0	0	0	0	0		0	0	0	0
N315	1204970	A	G	missense_variant	SA1064	p.Gln122Arg	0	0	0	0	0	0	0	0	0	0	0	0	0	0	0	0	0	0	0	0	0	0		0	0	0	0	0	0	0	0		1	1	1	3
N315	1213575	T	C	missense_variant	plsX	p.Met242Thr	0	0	0	0	0	0	0	0	0	0	0	0	0	0	0	0	0	0	0	0	0	0		1	1	1	1	1	1	0	6		0	0	0	0
N315	1213670	T	C	missense_variant	plsX	p.Ser274Pro	0	0	0	0	0	0	0	0	0	0	0	0	0	0	0	0	0	0	0	0	0	0		0	0	0	0	0	0	0	0		1	1	1	3
N315	1220200	A	G	missense_variant	smc	p.Glu1019Gly	0	0	0	0	0	0	0	0	0	0	0	0	0	0	0	0	0	0	1	0	0	1		0	0	0	0	0	0	0	0		0	0	0	0
N315	1220348	A	G	synonymous_variant	smc	p.Thr1068Thr	0	0	0	0	0	0	0	0	0	0	0	0	0	0	0	0	0	0	0	0	0	0		0	0	0	0	0	0	0	0		1	1	1	3
N315	1224702	CGA	C	frameshift_variant	rimM	p.Asp45fs	0	0	0	0	0	0	0	0	0	0	0	0	0	0	0	0	0	0	0	0	0	0		0	0	0	0	0	0	1	1		0	0	0	0
N315	1225751	A	G	synonymous_variant	trmD	p.Pro226Pro	0	0	0	0	0	0	0	0	0	0	0	0	0	0	0	0	0	0	0	0	0	0		1	0	0	0	0	0	0	1		0	0	0	0
N315	1233289	T	C	synonymous_variant	sucD	p.Gly281Gly	0	0	0	0	0	0	0	0	0	0	0	0	0	0	0	0	0	0	0	0	0	0		0	0	0	0	0	0	1	1		0	0	0	0
N315	1237099	A	G	intergenic_region	SA1092-SA1093		0	0	0	0	0	0	0	0	0	0	0	0	0	0	0	0	0	0	0	0	0	0		0	0	0	0	0	0	0	0		1	1	1	3
N315	1242302	C	T	missense_variant	clpQ	p.Ala88Val	0	0	0	0	0	0	0	0	0	0	0	0	0	0	0	0	0	1	0	0	0	1		0	0	0	0	0	0	0	0		0	0	0	0
N315	1254294	A	G	synonymous_variant	polC	p.Ala141Ala	0	0	0	0	0	0	0	0	0	0	0	0	0	0	0	0	0	0	0	0	0	0		0	0	0	0	0	0	0	0		1	1	1	3
N315	1259484	T	C	synonymous_variant	nusA	p.Tyr173Tyr	0	0	0	0	0	0	0	0	0	0	0	0	0	0	0	0	0	0	0	0	0	0		0	0	0	0	0	0	0	0		1	1	1	3
N315	1267776	C	T	missense_variant	pnpA	p.Ala445Val	0	0	0	0	0	0	0	0	0	0	0	0	0	0	0	0	0	0	0	0	0	0		0	0	0	0	0	0	1	1		0	0	0	0
N315	1272986	A	G	missense_variant	spoIIIE	p.Asp761Gly	0	0	0	0	0	0	0	0	0	0	0	0	0	0	0	0	0	0	0	0	0	0		0	0	0	0	0	0	0	0		0	1	1	2
N315	1278398	A	G	missense_variant	SA1125	p.Met125Val	0	0	0	0	0	0	0	0	0	0	0	0	0	0	0	0	0	0	0	0	0	0		0	0	0	0	0	0	0	0		1	1	1	3
N315	1285419	A	G	missense_variant	SA1131	p.Ile91Val	0	0	0	0	0	0	0	0	0	0	0	0	0	0	0	0	0	0	0	0	0	0		0	0	0	0	0	0	0	0		0	1	1	2
N315	1292086	T	TA	frameshift_variant	mutS	p.His355fs	0	0	0	0	0	0	0	0	0	0	0	0	0	0	0	0	0	0	0	0	0	0		1	1	1	1	1	1	1	7		0	0	0	0
N315	1296303	A	G	synonymous_variant	SAS038	p.Leu14Leu	0	0	0	0	0	0	0	0	0	0	0	0	0	0	0	0	0	0	0	0	0	0		0	0	0	0	0	0	0	0		0	1	1	2
N315	1297229	C	T	missense_variant	glpF	p.Thr180Ile	0	0	0	0	0	0	0	0	0	0	0	1	0	0	0	0	0	0	0	0	0	1		0	0	0	0	0	0	0	0		0	0	0	0
N315	1298175	A	G	missense_variant	glpK	p.Thr180Ala	0	0	0	0	0	0	0	0	0	0	0	0	0	0	0	0	0	0	0	0	0	0		0	0	0	0	0	0	1	1		0	0	0	0
N315	1302838	T	C	synonymous_variant	miaA	p.Ala264Ala	0	0	0	0	0	0	0	0	0	0	0	0	0	0	0	0	0	0	0	0	0	0		0	0	0	0	0	0	0	0		1	1	1	3
N315	1308944	A	G	intergenic_region	glnA-SA1151		0	0	0	0	0	0	0	0	0	0	0	0	0	0	0	0	0	0	0	0	0	0		0	0	0	0	0	0	0	0		1	1	1	3
N315	1318453	A	G	missense_variant	SA1156	p.Thr254Ala	0	0	0	0	0	0	0	0	0	0	0	0	0	0	0	0	0	0	0	0	0	0		0	0	0	0	0	0	0	0		0	1	1	2
N315	1328685	T	C	missense_variant	thrB	p.Val282Ala	0	0	0	0	0	0	0	0	0	0	0	0	0	0	0	0	0	0	0	0	0	0		1	1	1	1	1	1	1	7		0	0	0	0
N315	1331908	A	G	intergenic_region	SA1169-katA		0	0	0	0	0	0	0	0	0	0	0	0	0	0	0	0	0	0	0	0	0	0		0	0	0	0	0	0	0	0		0	1	1	2
N315	1340687	A	T	intergenic_region	tkt-SA1178		0	0	0	0	0	0	0	0	0	0	0	0	0	0	0	0	0	0	0	0	0	0		0	0	0	0	0	0	1	1		0	0	0	0
N315	1344273	G	A	missense_variant	SA1181	p.Gly415Asp	0	0	0	0	0	0	0	0	0	0	0	0	0	0	0	0	0	0	0	0	0	0		0	0	1	0	0	1	0	2		0	0	0	0
N315	1355021	A	G	missense_variant	parE	p.Ser232Gly	0	0	0	0	0	0	0	0	0	0	0	0	0	0	0	0	0	0	0	0	0	0		0	0	0	0	0	0	0	0		1	1	1	3
N315	1364495	C	T	missense_variant	fmtC	p.Ser295Leu	0	0	0	0	0	0	0	0	0	0	0	0	0	1	0	0	0	0	0	0	0	1		0	0	0	0	0	0	0	0		0	0	0	0
N315	1364555	C	T	missense_variant	fmtC	p.Ala315Val	0	0	0	0	0	0	0	0	0	0	0	0	0	0	0	0	0	0	0	0	0	0		1	1	1	1	1	1	1	7		0	0	0	0
N315	1366087	C	T	missense_variant	fmtC	p.Leu826Phe	0	0	0	0	0	0	0	0	0	0	0	0	0	0	0	0	0	0	0	0	0	0		0	0	0	0	0	0	0	0		1	1	1	3
N315	1366637	C	T	synonymous_variant	msrA	p.Lys70Lys	0	0	0	0	0	0	0	0	0	0	0	0	0	0	0	0	0	0	0	0	1	1		0	0	0	0	0	0	0	0		0	0	0	0
N315	1367301	C	T	stop_gained	msrR	p.Gln107*	0	0	0	0	0	0	0	0	0	0	0	0	0	0	0	0	0	1	0	0	0	1		0	0	0	0	0	0	0	0		0	0	0	0
N315	1371095	A	G	synonymous_variant	SA1198	p.Ser18Ser	0	0	0	0	0	0	0	0	0	0	0	0	0	0	0	0	0	0	0	0	0	0		0	0	0	0	0	0	0	0		0	1	0	1
N315	1372803	T	C	missense_variant	SA1199	p.Ile80Thr	0	0	0	0	0	0	0	0	0	0	0	0	0	0	0	0	0	0	0	0	0	0		0	0	0	0	0	0	0	0		0	1	1	2
N315	1383700	T	C	missense_variant	SA1209	p.Ile231Thr	0	0	0	0	0	0	0	0	0	0	0	0	0	0	0	0	0	0	0	0	0	0		1	1	1	1	1	1	0	6		0	0	0	0
N315	1385411	T	C	missense_variant	opp-2D	p.Met160Val	0	0	0	0	0	0	0	0	0	0	0	0	0	0	0	0	0	0	0	0	0	0		0	0	1	0	0	1	0	2		0	0	0	0
N315	1387846	T	C	intergenic_region	opp-2B-SA1215		0	0	0	0	0	0	0	0	0	0	0	0	0	0	0	0	0	0	0	0	0	0		0	0	0	0	0	0	1	1		0	0	0	0
N315	1395456	T	G	intergenic_region	SA1221-truncated-SA		0	1	0	0	1	0	0	0	1	0	0	0	0	0	0	0	0	0	1	0	0	4		0	0	0	0	0	0	0	0		1	1	0	2
N315	1401771	T	C	missense_variant	asd	p.Phe254Leu	0	0	0	0	0	0	0	0	0	0	0	0	1	0	0	0	0	0	0	0	0	1		0	0	0	0	0	0	0	0		0	0	0	0
N315	1404878	T	C	synonymous_variant	SA1230	p.Pro127Pro	0	0	0	0	0	0	0	0	0	0	0	0	0	0	0	0	0	0	0	0	0	0		0	0	0	0	0	0	0	0		1	1	1	3
N315	1405591	C	T	missense_variant	SA1230	p.Ala365Val	0	0	0	0	0	0	0	0	0	0	0	0	0	0	0	0	0	0	0	0	0	0		0	0	0	0	0	0	0	0		0	1	1	2
N315	1406190	A	G	synonymous_variant	SA1231	p.Ala179Ala	0	0	0	0	0	0	0	0	0	0	0	0	0	0	0	0	0	0	0	0	0	0		1	0	0	0	0	0	0	1		0	0	0	0
N315	1414998	A	G	missense_variant	SA1240	p.Phe97Ser	0	0	0	0	0	0	0	0	0	0	0	0	0	0	0	0	0	0	0	0	0	0		1	1	1	1	1	1	1	7		0	0	0	0
N315	1418173	A	G	synonymous_variant	odhB	p.Asp330Asp	0	0	0	0	0	0	0	0	0	0	0	0	0	0	0	0	0	0	0	0	0	0		0	0	0	0	0	0	1	1		0	0	0	0
N315	1418392	A	G	synonymous_variant	odhB	p.Ala257Ala	0	0	0	0	0	0	0	0	0	0	0	0	0	0	0	0	0	0	0	0	0	0		0	0	0	0	0	0	1	1		0	0	0	0
N315	1418726	A	G	missense_variant	odhB	p.Val146Ala	0	0	0	0	0	0	0	0	0	0	0	0	0	0	0	0	0	0	0	0	0	0		0	0	0	0	0	0	1	1		0	0	0	0
N315	1421066	A	G	synonymous_variant	odhA	p.Gly281Gly	0	0	0	0	0	0	0	0	0	0	0	0	0	0	0	0	0	0	0	0	0	0		0	0	0	0	0	0	0	0		0	1	1	2
N315	1422913	A	G	missense_variant	arlS	p.Ile212Thr	0	0	0	0	0	0	0	0	0	0	0	0	0	0	0	0	0	0	0	0	0	0		1	1	1	1	1	1	1	7		0	0	0	0
N315	1423805	T	A	missense_variant	truncated-arlR	p.Asn128Ile	0	0	0	0	0	0	0	0	0	0	0	1	1	0	0	0	0	0	0	0	0	2		0	0	0	0	0	0	0	0		0	1	0	1
N315	1423831	C	A	missense_variant	truncated-arlR	p.Gln119His	0	0	0	0	0	0	0	0	0	0	0	0	0	0	0	0	0	0	0	1	0	1		0	0	0	0	0	0	0	0		0	0	0	0
N315	1424881	T	C	intergenic_region	SA1249-SA1250		0	0	0	0	0	0	0	0	0	0	0	0	1	0	0	0	0	0	0	0	0	1		0	0	0	0	0	0	0	0		0	0	0	0
N315	1430603	T	C	missense_variant	SA1257	p.Ile122Val	0	0	0	0	0	0	0	0	0	0	0	0	1	0	0	0	0	0	0	0	0	1		0	0	0	0	0	0	0	0		0	0	0	0
N315	1442398	A	T	synonymous_variant	ebhA	p.Thr5224Thr	0	0	0	0	1	0	0	0	0	0	0	0	0	0	0	0	0	0	0	0	0	1		0	0	0	0	0	0	0	0		0	0	0	0
N315	1446093	T	C	missense_variant	ebhA	p.Thr3993Ala	0	0	0	0	0	0	0	0	0	0	0	0	0	0	0	0	0	0	0	0	0	0		0	0	0	0	0	0	0	0		0	1	1	2
N315	1455700	A	G	synonymous_variant	ebhA	p.Ala790Ala	0	0	0	0	0	0	0	0	0	0	0	0	0	0	0	0	0	0	0	0	0	0		0	0	0	0	0	0	0	0		1	1	1	3
N315	1469450	G	A	missense_variant	ebhB	p.Thr118Ile	0	0	0	0	0	0	0	0	0	0	1	0	0	1	1	1	1	1	1	1	1	9		1	1	1	1	1	1	1	7		0	0	0	0
N315	1472012	A	G	missense_variant	SA1270	p.Ile353Thr	0	0	0	0	0	0	0	0	0	0	0	0	0	0	0	0	0	0	0	0	0	0		0	0	0	0	0	0	1	1		0	0	0	0
N315	1482265	G	T	missense_variant	SA1276	p.Gln29Lys	0	0	0	0	1	0	0	0	0	0	0	0	0	0	0	0	0	0	0	0	0	1		0	0	0	0	0	0	0	0		0	0	0	0
N315	1486122	T	C	synonymous_variant	recU	p.Gly30Gly	0	0	0	0	0	0	0	0	0	0	0	0	0	0	0	0	0	0	0	0	0	0		0	0	0	0	0	0	0	0		1	0	0	1
N315	1486706	T	C	synonymous_variant	pbp2	p.Gly17Gly	0	0	0	0	0	0	0	0	0	0	0	0	0	0	0	0	0	0	0	0	0	0		0	0	0	0	0	0	0	0		0	1	1	2
N315	1493392	A	G	missense_variant	dinG	p.Leu777Pro	0	0	0	0	0	0	0	0	0	0	0	0	0	0	0	0	0	0	0	0	0	0		0	0	0	0	0	0	1	1		0	0	0	0
N315	1500905	A	G	synonymous_variant	SA1294	p.Pro128Pro	0	0	0	0	0	0	0	0	0	0	0	0	0	0	0	0	0	0	0	0	0	0		0	0	0	0	0	0	0	0		1	1	1	3
N315	1503313	A	G	synonymous_variant	aroA	p.Asp368Asp	0	0	0	0	0	0	0	0	0	0	0	0	0	0	0	0	0	0	0	0	0	0		0	0	0	0	0	0	0	0		0	1	1	2
N315	1510681	A	T	intergenic_region	SA1304-hu		0	0	0	0	0	0	0	0	0	0	0	0	1	0	0	0	0	0	0	0	0	1		0	0	0	0	0	0	0	0		0	0	0	0
N315	1518339	C	T	synonymous_variant	SA1311	p.Ala18Ala	0	0	0	0	0	0	0	0	0	0	0	0	0	0	0	0	0	0	0	0	0	0		0	0	0	0	0	0	0	0		0	1	1	2
N315	1525913	C	T	synonymous_variant	SA1318	p.Gly183Gly	0	0	0	0	0	0	0	0	0	0	0	0	1	0	0	0	0	0	0	0	0	1		0	0	0	0	0	0	0	0		0	0	0	0
N315	1525916	G	A	synonymous_variant	SA1318	p.Val182Val	0	0	0	0	0	0	0	0	0	0	0	0	1	0	0	0	0	0	0	0	0	1		0	0	0	0	0	0	0	0		0	0	0	0
N315	1525925	C	T	synonymous_variant	SA1318	p.Thr179Thr	0	0	0	0	0	0	0	0	0	0	0	0	1	0	0	0	0	0	0	0	0	1		0	0	0	0	0	0	0	0		0	0	0	0
N315	1525940	T	C	synonymous_variant	SA1318	p.Glu174Glu	0	0	0	0	0	0	0	0	0	0	0	0	1	0	0	0	0	0	0	0	0	1		0	0	0	0	0	0	0	0		0	0	0	0
N315	1525946	A	T	synonymous_variant	SA1318	p.Thr172Thr	0	0	0	0	0	0	0	0	0	0	0	0	1	0	0	0	0	0	0	0	0	1		0	0	0	0	0	0	0	0		0	0	0	0
N315	1526319	A	G	missense_variant	SA1318	p.Leu48Pro	0	0	0	0	0	0	0	0	0	0	0	0	1	0	0	0	0	0	0	0	0	1		0	0	0	0	0	0	0	0		0	0	0	0
N315	1529930	C	T	synonymous_variant	SA1321	p.Glu202Glu	0	0	0	0	0	0	0	0	0	0	0	0	1	0	0	0	0	0	0	0	0	1		0	0	0	0	0	0	0	0		0	0	0	0
N315	1529948	A	C	missense_variant	SA1321	p.Asn196Lys	0	0	0	0	0	0	0	0	0	0	0	0	1	0	0	0	0	0	0	0	0	1		0	0	0	0	0	0	0	0		0	0	0	0
N315	1529963	C	T	synonymous_variant	SA1321	p.Pro191Pro	0	0	0	0	0	0	0	0	0	0	0	0	1	0	0	0	0	0	0	0	0	1		0	0	0	0	0	0	0	0		0	0	0	0
N315	1529993	G	A	synonymous_variant	SA1321	p.Asn181Asn	0	0	0	0	0	0	0	0	0	0	0	0	1	0	0	0	0	0	0	0	0	1		0	0	0	0	0	0	0	0		0	0	0	0
N315	1530011	G	A	synonymous_variant	SA1321	p.Ile175Ile	0	0	0	0	0	0	0	0	0	0	0	0	1	0	0	0	0	0	0	0	0	1		0	0	0	0	0	0	0	0		0	0	0	0
N315	1530020	G	A	synonymous_variant	SA1321	p.Tyr172Tyr	0	0	0	0	0	0	0	0	0	0	0	0	1	0	0	0	0	0	0	0	0	1		0	0	0	0	0	0	0	0		0	0	0	0
N315	1530645	A	G	intergenic_region	SA1321-srrB		0	0	1	0	0	1	0	0	0	0	1	0	0	1	1	1	1	1	1	1	1	11		1	1	1	1	1	1	1	7		0	0	0	0
N315	1531699	C	T	missense_variant	srrB	p.Ala303Thr	0	0	0	0	0	0	0	0	0	0	0	0	0	0	0	0	0	0	0	0	0	0		0	0	0	0	0	0	1	1		0	0	0	0
N315	1535116	T	C	missense_variant	SA1326	p.Thr112Ala	0	0	0	0	0	0	0	0	0	0	0	0	0	0	0	0	0	0	0	0	0	0		0	0	0	0	0	0	0	0		1	1	1	3
N315	1537286	A	G	synonymous_variant	SA1329	p.Ala67Ala	0	0	0	0	0	0	0	0	0	0	0	0	0	0	0	0	0	0	0	0	0	0		0	0	0	0	0	0	0	0		1	1	1	3
N315	1547787	C	A	stop_gained	malR	p.Glu71*	0	0	0	0	0	0	0	0	0	0	1	0	0	1	1	1	1	1	1	1	1	9		1	1	1	1	1	1	1	7		0	0	0	0
N315	1547857	A	G	synonymous_variant	malR	p.Pro47Pro	0	0	0	0	0	0	0	0	0	0	0	0	0	0	0	0	0	0	0	0	0	0		0	0	0	0	0	0	0	0		1	1	1	3
N315	1547903	G	A	missense_variant	malR	p.Thr32Ile	0	0	0	0	0	0	0	0	1	1	0	1	1	0	0	0	0	0	0	0	0	4		0	0	0	0	0	0	0	0		1	1	1	3
N315	1555737	A	G	missense_variant	bmfBB	p.Met353Thr	0	0	0	0	0	0	0	0	0	0	0	0	0	0	0	0	0	0	0	0	0	0		0	0	0	0	0	0	1	1		0	0	0	0
N315	1558762	T	C	synonymous_variant	bfmBAA	p.Leu7Leu	0	0	0	0	0	0	0	0	0	0	0	0	0	0	0	0	0	0	0	0	0	0		0	0	0	0	0	0	0	0		1	1	1	3
N315	1567396	A	T	missense_variant	accC	p.Asp57Glu	0	0	0	0	0	0	0	0	0	0	0	0	0	0	0	0	0	0	0	0	0	0		0	0	0	0	0	1	0	1		0	0	0	0
N315	1573422	T	C	missense_variant	SA1365	p.Asp307Gly	0	0	0	0	0	0	0	0	0	0	0	0	0	0	0	0	0	0	0	0	0	0		1	1	1	1	1	1	0	6		0	0	0	0
N315	1576597	A	G	synonymous_variant	SA1367	p.Ala65Ala	0	0	0	0	0	0	0	0	0	0	0	0	0	0	0	0	0	0	0	0	0	0		0	0	0	0	0	0	0	0		1	1	1	3
N315	1577253	A	G	synonymous_variant	SA1368	p.Thr74Thr	0	0	0	0	0	0	0	0	0	0	0	0	0	0	0	0	0	0	0	0	0	0		0	0	0	0	0	0	0	0		0	1	1	2
N315	1581503	T	C	missense_variant	SA1375	p.Ser116Gly	0	0	0	0	0	0	0	0	0	0	0	0	0	0	0	0	0	0	0	0	0	0		1	1	1	1	1	1	0	6		0	0	0	0
N315	1588157	T	C	synonymous_variant	sodA	p.Thr155Thr	0	0	0	0	0	0	0	0	0	0	0	0	0	0	0	0	0	0	0	0	0	0		0	0	0	0	0	0	0	0		1	1	1	3
N315	1588394	A	G	synonymous_variant	sodA	p.Gly76Gly	0	0	0	0	0	0	0	0	0	0	0	0	0	0	0	0	0	0	0	0	0	0		0	0	0	0	0	0	0	0		1	1	1	3
N315	1594689	A	G	missense_variant	SA1389	p.Trp188Arg	0	0	0	0	0	0	0	0	0	0	0	0	0	0	0	0	0	0	0	0	0	0		0	0	0	0	0	0	0	0		1	1	1	3
N315	1595643	T	C	missense_variant	sigA	p.Gln282Arg	0	0	0	0	0	0	0	0	0	0	0	0	0	0	0	0	0	0	0	0	0	0		0	0	0	0	0	0	0	0		0	0	1	1
N315	1597968	T	C	synonymous_variant	dnaG	p.Leu187Leu	0	0	0	0	0	0	0	0	0	0	0	0	1	0	0	0	0	0	0	0	0	1		0	0	0	0	0	0	0	0		0	0	0	0
N315	1599360	C	T	synonymous_variant	SA1392	p.Thr16Thr	0	0	0	0	0	0	0	0	0	0	0	0	0	0	0	0	0	0	0	0	0	0		0	0	0	0	0	0	1	1		0	0	0	0
N315	1604031	A	G	missense_variant	SA1398	p.Leu107Ser	0	0	0	0	0	0	0	0	0	0	0	0	1	0	0	0	0	0	0	0	0	1		0	0	0	0	0	0	0	0		0	0	0	0
N315	1608184	A	G	synonymous_variant	SA1403	p.Gly106Gly	0	0	0	0	0	0	0	0	0	0	0	0	0	0	0	0	0	0	0	0	0	0		1	0	0	0	0	0	0	1		0	0	0	0
N315	1611403	T	C	missense_variant	SA1407	p.Lys278Arg	0	0	0	0	0	0	0	0	0	0	0	0	0	0	0	0	0	0	0	0	0	0		0	0	1	0	0	0	0	1		0	0	0	0
N315	1618988	A	G	synonymous_variant	lepA	p.Val559Val	0	0	0	0	0	0	0	0	0	0	0	0	0	0	0	0	0	0	0	0	0	0		1	1	1	1	1	1	1	7		0	0	0	0
N315	1621512	T	C	missense_variant	SA1415	p.Ser257Gly	0	0	0	0	0	0	0	0	0	0	0	0	0	0	0	0	0	0	0	0	0	0		0	0	0	0	0	0	0	0		0	1	1	2
N315	1621808	G	A	missense_variant	SA1415	p.Ala158Val	0	0	0	0	0	0	0	0	0	0	0	0	0	0	0	0	0	0	0	0	0	0		1	1	1	1	1	1	1	7		0	0	0	0
N315	1627123	A	G	synonymous_variant	SA1421	p.Thr119Thr	0	0	0	0	0	0	0	0	0	0	0	0	0	0	0	0	0	0	0	0	0	0		0	0	0	0	0	0	0	0		1	1	1	3
N315	1630822	G	A	missense_variant	pfs	p.Ala223Val	0	0	0	0	0	0	0	0	0	0	0	0	0	0	0	0	0	0	0	0	0	0		0	0	0	0	0	0	1	1		0	0	0	0
N315	1632908	A	G	synonymous_variant	SA1430	p.Phe59Phe	0	0	0	0	0	0	0	0	0	0	0	0	0	0	0	0	0	0	0	0	0	0		0	0	0	0	0	0	0	0		1	1	1	3
N315	1640863	C	T	intergenic_region	SA1437-greA		0	0	0	0	0	0	1	1	0	0	0	0	0	0	0	0	0	0	0	0	0	2		0	0	0	0	0	0	0	0		0	0	0	0
N315	1643970	A	G	missense_variant	SA1441	p.Phe181Leu	0	0	0	0	0	0	0	0	0	0	0	0	0	0	0	0	0	0	0	0	0	0		0	0	0	0	0	0	0	0		1	1	1	3
N315	1646261	A	T	missense_variant	SA1445	p.Ile64Asn	0	0	0	0	0	0	0	0	1	1	0	1	1	0	0	0	0	0	0	0	0	4		0	0	0	0	0	0	0	0		1	1	1	3
N315	1650719	A	G	synonymous_variant	SA1447	p.Leu416Leu	0	0	0	0	0	0	0	0	0	0	0	0	0	0	0	0	0	0	0	0	0	0		0	0	0	0	0	0	0	0		1	1	1	3
N315	1653051	A	G	intergenic_region	SA1448-SA1449		0	0	0	0	0	0	0	0	0	0	0	0	0	0	0	0	0	0	0	0	0	0		1	1	1	1	1	1	0	6		0	0	0	0
N315	1653068	G	A	intergenic_region	SA1448-SA1449		0	0	0	0	0	0	0	0	0	0	0	0	0	0	0	0	0	0	0	0	0	0		1	1	1	1	1	1	0	6		0	0	0	0
N315	1658732	A	G	synonymous_variant	SA1454	p.Glu202Glu	0	0	0	0	0	0	0	0	0	0	0	0	0	0	0	0	0	0	0	0	0	0		1	1	1	1	1	1	0	6		0	0	0	0
N315	1662545	A	T	synonymous_variant	aspS	p.Thr6Thr	0	0	0	0	0	0	0	0	0	0	0	0	1	0	0	0	0	0	0	0	0	1		0	0	0	0	0	0	0	0		0	0	0	0
N315	1669045	CT	C	frameshift_variant	SA1462	p.Glu675fs	0	0	0	0	0	0	0	0	0	0	0	0	0	0	0	0	0	0	0	0	0	0		0	0	0	0	0	0	0	0		1	1	1	3
N315	1673760	T	C	intergenic_region	secF-SA1464		0	0	0	0	0	0	0	0	0	0	0	0	0	0	0	0	0	0	0	0	0	0		0	0	0	0	0	0	0	0		1	0	0	1
N315	1696779	A	G	intergenic_region	valS-tag		0	0	0	0	0	0	0	0	0	0	0	0	0	0	0	0	0	0	0	0	0	0		0	0	0	0	0	0	0	0		1	1	1	3
N315	1698776	A	G	synonymous_variant	SA1490	p.Ser19Ser	0	0	0	0	0	0	0	0	0	0	0	0	0	0	0	0	0	0	0	0	0	0		1	1	1	1	1	1	1	7		0	0	0	0
N315	1701805	A	G	missense_variant	hemD	p.Ile68Thr	0	0	0	0	0	0	0	0	0	0	0	0	0	0	0	0	0	0	0	0	0	0		0	0	0	0	0	0	0	0		1	1	1	3
N315	1703909	A	G	synonymous_variant	hemA	p.Pro424Pro	0	0	0	0	0	0	0	0	0	0	0	0	0	0	0	0	0	0	0	0	0	0		0	0	0	0	0	0	0	0		1	1	1	3
N315	1705186	A	G	intergenic_region	hemA-SA1497		0	0	0	0	0	0	0	0	0	0	0	0	0	0	0	0	0	0	0	0	0	0		0	0	0	0	0	0	0	0		1	1	1	3
N315	1710398	A	G	synonymous_variant	SA1501	p.Tyr59Tyr	0	0	0	0	0	0	0	0	0	0	1	0	0	1	1	1	1	1	1	0	0	7		0	0	0	0	0	0	0	0		0	0	0	0
N315	1714632	A	G	synonymous_variant	thrS	p.Ala443Ala	0	0	0	0	0	0	0	0	0	0	0	0	0	0	0	0	0	0	0	0	0	0		0	0	0	0	0	0	0	0		0	1	1	2
N315	1721976	T	C	missense_variant	SA1512	p.Lys36Glu	0	0	0	0	0	0	0	0	0	0	0	0	1	0	0	0	0	0	0	0	0	1		0	0	0	0	0	0	0	0		0	0	0	0
N315	1725089	T	C	missense_variant	SA1514	p.Asn474Asp	0	0	0	0	0	0	0	0	0	0	0	0	0	0	0	0	0	0	0	0	0	0		0	0	0	0	0	0	0	0		1	1	1	3
N315	1734519	T	C	missense_variant	pykA	p.Asp499Gly	0	0	0	0	0	0	0	0	0	0	0	0	0	0	0	0	0	0	0	0	0	0		0	0	0	0	0	0	0	0		1	1	1	3
N315	1740918	A	G	intergenic_region	SA1524-dnaE		0	0	0	0	0	0	0	0	0	0	0	0	0	0	0	0	0	0	0	0	0	0		0	0	0	0	0	0	0	0		0	0	1	1
N315	1743549	A	G	synonymous_variant	dnaE	p.Thr199Thr	0	0	0	0	0	0	0	0	0	0	0	0	0	0	0	0	0	0	0	0	0	0		0	0	0	0	0	0	0	0		1	1	1	3
N315	1747382	T	C	intergenic_region	SA1528-SA1529		0	0	0	0	0	0	0	0	0	0	0	0	0	0	0	0	0	0	1	0	0	1		0	0	0	0	0	0	0	0		0	0	0	0
N315	1761018	A	G	synonymous_variant	rpsD	p.Pro33Pro	0	0	0	0	0	0	0	0	0	0	0	0	0	0	0	0	0	0	0	0	0	0		0	0	0	0	0	0	0	0		1	1	1	3
N315	1763109	A	AAT	intergenic_region	tnp-SA1542		1	1	1	1	1	1	1	1	1	1	1	1	1	1	1	1	1	1	1	1	1	21		1	1	1	1	1	1	1	7		1	1	1	3
N315	1768611	A	G	synonymous_variant	SA1546	p.Asp20Asp	0	0	0	0	0	0	0	0	0	0	0	0	0	0	0	0	0	0	0	0	0	0		0	0	0	0	0	0	0	0		0	1	1	2
N315	1775376	A	G	synonymous_variant	SA1552	p.Thr860Thr	0	0	0	0	0	0	0	0	0	0	0	0	0	0	0	0	0	0	0	0	0	0		0	0	0	0	0	0	0	0		1	1	1	3
N315	1779836	A	G	synonymous_variant	fhs	p.Ala40Ala	0	0	0	0	0	0	0	0	0	0	0	0	0	0	0	0	0	0	0	0	0	0		0	0	0	0	0	0	0	0		0	1	0	1
N315	1781068	A	G	missense_variant	acsA	p.Val345Ala	0	0	0	0	0	0	0	0	0	0	0	0	0	0	0	0	0	0	0	0	0	0		0	0	0	0	0	0	0	0		0	1	1	2
N315	1782109	T	C	intergenic_region	acsA-acuA		0	0	0	0	0	0	0	0	0	0	0	0	0	0	0	0	0	0	0	0	0	0		0	0	0	0	0	0	0	0		1	1	1	3
N315	1783628	AT	A	frameshift_variant	acuC	p.Leu236fs	0	0	0	0	0	0	0	0	0	0	0	0	0	0	0	0	0	0	0	0	0	0		0	0	0	0	0	0	0	0		0	1	0	1
N315	1786318	A	G	missense_variant	SA1558	p.Leu166Pro	0	0	0	0	0	0	0	0	0	0	0	0	0	0	0	0	0	0	0	0	0	0		0	0	0	0	0	0	0	0		1	1	1	3
N315	1792805	T	C	missense_variant	SA1562	p.Lys621Arg	0	0	0	0	0	0	0	0	0	0	0	0	0	0	0	0	0	0	0	0	0	0		0	0	0	0	0	0	0	0		1	1	1	3
N315	1796641	C	A	intergenic_region	SA1565-SA1566		0	0	0	1	0	0	0	0	0	0	0	0	0	0	0	0	0	0	0	0	0	1		0	0	0	0	0	0	0	0		0	0	0	0
N315	1799062	G	A	missense_variant	SA1568	p.His9Tyr	0	0	0	0	0	0	0	0	0	0	0	0	0	0	0	0	0	0	0	0	0	0		0	0	1	0	0	1	0	2		0	0	0	0
N315	1805513	T	C	synonymous_variant	SA1575	p.Leu552Leu	0	0	0	0	0	0	0	0	0	0	0	0	0	0	0	0	0	0	0	0	0	0		0	0	0	0	0	0	0	0		0	1	1	2
N315	1806686	A	G	synonymous_variant	SA1575	p.Ser161Ser	0	0	0	0	0	0	0	0	0	0	0	0	0	0	0	0	0	0	0	0	0	0		0	0	0	0	0	0	0	0		1	1	1	3
N315	1813538	A	G	synonymous_variant	SA1577	p.Ala661Ala	0	0	0	0	0	0	0	0	0	0	0	0	0	0	0	0	0	0	0	0	0	0		0	0	0	0	0	0	0	0		1	1	1	3
N315	1815021	T	C	missense_variant	SA1577	p.Asp167Gly	0	0	0	0	0	0	0	0	0	0	0	0	0	0	0	0	0	0	0	0	0	0		0	0	0	0	0	0	0	0		0	1	1	2
N315	1821628	T	C	synonymous_variant	SA1582	p.Tyr168Tyr	0	0	0	0	0	0	0	0	0	0	0	0	1	0	0	0	0	0	0	0	0	1		0	0	0	0	0	0	0	0		0	0	0	0
N315	1822326	A	G	intergenic_region	rot-SA1584		0	0	0	0	0	0	0	0	0	0	0	0	1	0	0	0	0	0	0	0	0	1		0	0	0	0	0	0	0	0		0	0	0	0
N315	1823578	T	C	synonymous_variant	SA1584	p.Lys11Lys	0	0	0	0	0	0	0	0	0	0	0	0	0	0	0	0	0	0	0	0	0	0		0	0	0	0	0	0	0	0		0	0	1	1
N315	1824724	T	C	missense_variant	SA1585	p.Leu294Pro	0	0	0	0	0	0	0	0	0	0	0	0	0	0	0	0	0	0	0	0	0	0		0	0	0	0	0	0	0	0		1	1	1	3
N315	1835135	A	G	missense_variant	SA1597	p.Val131Ala	0	0	0	0	0	0	0	0	0	0	0	0	0	0	0	0	0	0	0	0	0	0		0	0	0	0	0	0	1	1		0	0	0	0
N315	1838417	A	G	missense_variant	SA1601	p.Glu23Gly	0	0	0	0	0	0	0	0	0	0	0	0	0	0	0	0	0	0	0	0	0	0		0	0	0	0	0	0	0	0		1	1	1	3
N315	1838860	A	G	missense_variant	SA1602	p.Tyr24Cys	0	0	0	0	0	0	0	0	0	0	0	0	0	0	0	0	0	0	0	0	0	0		0	0	1	0	0	1	0	2		0	0	0	0
N315	1839964	T	C	intergenic_region	truncated-SA-truncated-SA		0	0	0	0	0	0	0	0	0	0	0	0	0	0	0	0	0	0	0	0	0	0		0	0	0	0	0	0	0	0		1	1	1	3
N315	1840295	A	G	synonymous_variant	truncated-SA	p.Pro55Pro	0	0	0	0	0	0	0	0	0	0	0	0	0	0	0	0	0	0	0	0	0	0		0	0	0	0	0	0	0	0		1	1	1	3
N315	1840537	T	C	synonymous_variant	truncated-SA	p.Thr80Thr	0	0	0	0	0	0	0	0	0	0	0	0	0	0	0	0	0	0	0	0	0	0		0	0	0	0	0	0	0	0		1	1	1	3
N315	1842967	A	G	missense_variant	SA1607	p.Tyr44His	0	0	0	0	0	0	0	0	0	0	0	0	0	0	0	0	0	0	0	0	0	0		0	0	0	0	0	0	0	0		1	1	1	3
N315	1848675	T	C	synonymous_variant	menC	p.Val208Val	0	0	0	0	0	0	0	0	0	0	0	0	0	0	0	0	0	0	0	0	0	0		0	0	0	0	0	0	0	0		1	1	1	3
N315	1859115	T	C	synonymous_variant	SA1625	p.Pro15Pro	0	0	0	0	0	0	0	0	0	0	0	0	0	0	0	0	0	0	0	0	0	0		0	0	0	0	0	0	0	0		1	1	1	3
N315	1860717	T	C	intergenic_region	SA1626-splF		0	0	0	0	0	0	0	0	0	0	0	0	0	0	0	0	0	0	0	0	0	0		0	0	0	0	0	0	0	0		1	1	1	3
N315	1861108	A	G	synonymous_variant	splF	p.Pro227Pro	0	0	0	0	0	0	0	0	0	0	0	0	0	0	0	0	0	0	0	0	0	0		0	0	0	0	0	0	0	0		1	0	0	1
N315	1861245	A	G	missense_variant	splF	p.Ser182Pro	0	0	0	0	0	0	0	0	0	0	0	0	0	0	0	0	0	0	0	0	0	0		0	0	0	0	0	0	0	0		1	1	1	3
N315	1863330	T	C	missense_variant	splC	p.Asp59Gly	0	0	0	0	0	0	0	0	0	0	0	0	0	0	0	0	0	0	0	0	0	0		0	0	0	0	0	0	0	0		0	1	1	2
N315	1871132	T	C	synonymous_variant	lukE	p.Ser12Ser	0	0	0	0	0	0	0	0	0	0	0	0	0	0	0	0	0	0	0	0	0	0		0	0	0	0	0	0	0	0		1	1	1	3
N315	1878614	A	T	stop_gained	yent1	p.Tyr107*	1	0	0	0	0	0	0	0	0	0	0	0	0	0	0	0	0	0	0	0	0	1		0	0	0	0	0	0	0	0		0	0	0	0
N315	1882179	C	T	missense_variant	missense_variant	SAtRNA22	0	0	0	0	0	0	0	0	0	0	0	0	0	0	0	0	0	0	0	0	0	0		1	1	1	1	1	1	0	6		0	0	0	0
N315	1884167	T	C	synonymous_variant	hemY	p.Pro368Pro	0	0	0	0	0	0	0	0	0	0	0	0	0	0	0	0	0	0	0	0	0	0		0	0	0	0	0	0	0	0		1	1	1	3
N315	1894699	T	C	missense_variant	cbf1	p.His15Arg	0	0	0	0	0	0	0	0	0	0	0	0	0	0	0	0	0	0	0	0	0	0		0	0	0	0	0	0	0	0		1	1	1	3
N315	1895135	A	G	synonymous_variant	SA1661	p.Arg847Arg	0	0	0	0	0	0	0	0	0	0	0	0	0	0	0	0	0	0	0	0	0	0		0	0	0	0	0	0	0	0		1	1	1	3
N315	1901641	ATG	A	frameshift_variant	SA1665	p.Ile110fs	0	0	0	0	0	0	0	0	0	0	0	0	0	0	0	0	0	0	0	0	0	0		0	1	0	1	1	0	0	3		0	0	0	0
N315	1902954	A	G	intergenic_region	SA1666-SA1667		0	0	0	0	0	0	0	0	0	0	0	0	0	0	0	0	0	0	0	0	0	0		0	0	0	0	0	0	0	0		1	1	1	3
N315	1911408	C	T	missense_variant	SA1674	p.Val18Ile	0	0	0	0	0	0	0	0	0	0	1	0	0	1	1	1	1	1	1	1	1	9		1	1	1	1	1	1	1	7		0	0	0	0
N315	1912674	A	T	missense_variant	SA1675	p.Ile33Asn	0	0	0	0	0	0	0	0	0	0	0	0	0	0	0	0	0	0	0	0	0	0		0	0	0	0	0	0	0	0		0	1	1	2
N315	1914706	T	C	intergenic_region	SA1676-sau-5949		0	0	0	0	0	0	0	0	0	0	0	0	0	0	0	0	0	0	0	0	0	0		0	0	0	0	0	0	0	0		0	1	1	2
N315	1917688	A	G	missense_variant	missense_variant	SAtRNA41	0	0	0	0	0	0	0	0	0	0	0	0	0	0	0	0	0	0	0	0	0	0		1	1	1	1	1	1	0	6		0	0	0	0
N315	1917689	G	C	missense_variant	missense_variant	SAtRNA41	0	0	0	0	0	0	0	0	0	0	0	0	0	0	0	0	0	0	0	0	0	0		1	1	1	1	1	1	0	6		0	0	0	0
N315	1917698	C	G	missense_variant	missense_variant	SAtRNA41	0	0	0	0	0	0	0	0	0	0	0	0	0	0	0	0	0	0	0	0	0	0		1	1	1	1	1	1	0	6		0	0	0	0
N315	1926904	A	G	synonymous_variant	gsaB	p.Ala82Ala	0	0	0	0	0	0	0	0	0	0	0	0	0	0	0	0	0	0	0	0	0	0		0	0	0	0	0	0	0	0		1	1	1	3
N315	1931178	A	G	synonymous_variant	SA1683	p.Gly28Gly	0	0	0	0	0	0	0	0	0	0	0	0	0	0	0	0	0	0	0	0	0	0		1	1	1	1	1	1	1	7		0	0	0	0
N315	1933111	A	G	synonymous_variant	SA1685	p.Pro108Pro	0	0	0	0	0	0	0	0	0	0	0	0	0	0	0	0	0	0	0	0	0	0		0	0	0	0	0	0	0	0		0	1	1	2
N315	1934224	T	C	synonymous_variant	SA1686	p.Thr213Thr	0	0	0	0	0	0	0	0	0	0	0	0	0	0	0	0	0	0	0	0	0	0		0	0	0	0	0	0	0	0		1	1	1	3
N315	1934557	T	C	synonymous_variant	SA1686	p.Ala324Ala	0	0	0	0	0	0	0	0	0	0	0	0	0	0	0	0	0	0	0	0	0	0		0	0	0	0	0	0	0	0		1	1	1	3
N315	1938826	A	G	synonymous_variant	sgtB	p.Asn185Asn	0	0	0	0	0	0	0	0	0	0	0	0	1	0	0	0	0	0	0	0	0	1		0	0	0	0	0	0	0	0		0	0	0	0
N315	1940489	A	G	synonymous_variant	SAS054	p.Arg13Arg	0	0	0	0	0	0	0	0	0	0	0	0	0	0	0	0	0	0	0	0	0	0		1	1	1	1	1	1	0	6		0	0	0	0
N315	1947621	A	T	missense_variant	vraS	p.Ser262Thr	0	0	0	0	0	0	0	0	0	1	0	1	1	0	0	0	0	0	0	0	0	3		0	0	0	0	0	0	0	0		1	1	1	3
N315	1948579	A	G	missense_variant	SA1702	p.Val175Ala	0	0	0	0	0	0	0	0	0	0	0	0	0	0	0	0	0	0	0	0	0	0		0	0	0	0	0	0	0	0		1	1	1	3
N315	1950395	A	G	synonymous_variant	map	p.Ala28Ala	0	0	0	0	0	0	0	0	0	0	0	0	0	0	0	0	0	0	0	0	0	0		0	0	0	0	0	0	0	0		1	1	1	3
N315	1954331	T	C	synonymous_variant	SA1708	p.Ala260Ala	0	0	0	0	0	0	0	0	0	0	0	0	0	0	0	0	0	0	0	0	0	0		0	0	0	0	0	0	0	0		1	1	1	3
N315	1958851	T	C	intergenic_region	SA1712-SA1713		0	0	0	0	0	0	0	0	0	0	0	0	0	0	0	0	0	0	0	0	0	0		0	0	0	0	0	0	0	0		1	1	1	3
N315	1960717	T	C	missense_variant	SA1714	p.Met202Val	0	0	0	0	0	0	1	1	0	0	0	0	0	0	0	0	0	0	0	0	0	2		0	0	0	0	0	0	0	0		0	0	0	0
N315	1965886	T	C	synonymous_variant	putP	p.Pro77Pro	0	0	0	0	0	0	0	0	0	0	0	0	0	0	0	0	0	0	0	0	0	0		0	0	0	0	0	0	0	0		1	1	1	3
N315	1966914	C	T	missense_variant	putP	p.Ala420Val	0	0	0	0	0	0	0	0	0	0	0	0	0	0	0	0	0	1	0	0	0	1		0	0	0	0	0	0	0	0		0	0	0	0
N315	1970630	A	G	missense_variant	pcrA	p.Trp689Arg	0	0	0	0	0	0	0	0	0	0	0	0	0	0	0	0	0	0	0	0	0	0		0	0	0	0	0	0	0	0		1	1	1	3
N315	1971462	A	G	synonymous_variant	pcrA	p.Asn411Asn	0	0	0	0	0	0	0	0	0	0	0	0	0	0	0	0	0	0	0	0	0	0		0	0	0	0	0	0	0	0		1	1	1	3
N315	1978096	A	G	synonymous_variant	SA1727	p.Ser199Ser	0	0	0	0	0	0	0	0	0	0	0	0	0	0	0	0	0	0	0	0	0	0		1	0	0	0	0	0	0	1		0	0	0	0
N315	1983055	A	G	missense_variant	SA1731	p.Gln177Arg	0	0	0	0	0	0	0	0	0	0	0	0	0	0	0	0	0	0	0	0	0	0		0	0	0	0	0	0	0	0		0	1	0	1
N315	1986248	A	G	missense_variant	SA1733	p.Tyr43His	0	0	0	0	0	0	0	0	0	0	0	0	0	0	0	0	0	0	0	0	0	0		0	0	0	0	0	0	1	1		0	0	0	0
N315	1990265	T	C	synonymous_variant	SA1737	p.Thr322Thr	0	0	0	0	0	0	0	0	0	0	0	0	0	0	0	0	0	0	0	0	0	0		0	0	0	0	0	0	0	0		1	0	0	1
N315	2005335	A	G	missense_variant	truncated(hlb)	p.Arg63Gly	0	0	0	0	0	0	0	0	1	1	0	1	1	0	0	0	0	1	1	0	0	6		0	0	0	0	0	0	0	0		1	1	1	3
N315	2009560	T	C	synonymous_variant	sak	p.Leu6Leu	0	0	0	0	0	0	0	0	0	0	0	0	0	0	0	0	0	0	0	0	0	0		0	1	0	0	0	0	0	1		0	0	0	0
N315	2035244	T	G	missense_variant	SA1788	p.Asn11His	1	0	0	0	0	0	0	0	1	1	0	1	1	0	0	0	1	1	1	1	0	9		0	1	0	0	0	0	0	1		1	1	0	2
N315	2035248	T	C	synonymous_variant	SA1788	p.Thr9Thr	1	0	0	0	0	0	0	0	1	1	0	1	1	0	0	0	1	1	1	1	0	9		0	1	0	0	0	0	0	1		1	1	0	2
N315	2035249	G	C	missense_variant	SA1788	p.Thr9Arg	0	0	0	0	0	0	0	0	1	1	0	1	1	0	0	0	0	1	1	1	0	7		0	1	0	0	0	0	0	1		1	1	0	2
N315	2035257	C	T	synonymous_variant	SA1788	p.Arg6Arg	0	0	0	0	0	0	0	0	1	1	0	1	1	0	0	0	0	1	1	0	0	6		0	0	0	0	1	0	0	1		1	1	0	2
N315	2035264	T	G	missense_variant	SA1788	p.Lys4Thr	0	0	0	0	0	0	0	0	1	1	0	1	1	0	0	0	0	1	1	0	0	6		0	0	0	0	0	0	0	0		1	1	0	2
N315	2035267	C	T	missense_variant	SA1788	p.Arg3Lys	1	0	0	0	0	0	0	0	1	1	0	1	1	0	0	0	0	1	1	0	0	7		0	0	0	0	0	0	0	0		1	1	0	2
N315	2035277	T	A	intergenic_region	SA1788-SA1789		0	0	0	0	0	0	0	0	1	1	0	1	1	0	0	0	0	1	1	0	0	6		0	0	0	0	0	0	0	0		1	1	0	2
N315	2035278	A	T	intergenic_region	SA1788-SA1789		0	0	0	0	0	0	0	0	1	1	0	1	1	0	0	0	0	1	1	0	0	6		0	0	0	0	0	0	0	0		1	1	0	2
N315	2041411	T	C	missense_variant	SA1797	p.Thr5Ala	0	0	0	0	0	0	1	1	1	1	1	1	1	0	0	0	1	1	1	1	1	12		0	0	0	0	0	0	0	0		1	1	0	2
N315	2043664	T	G	synonymous_variant	SA1801	p.Ile10Ile	0	0	0	0	0	0	0	0	1	1	0	1	1	0	0	0	0	1	1	0	0	6		0	0	0	1	0	0	0	1		1	1	0	2
N315	2046800	A	G	intergenic_region	SA1806-SA1807		0	0	0	0	0	0	0	0	0	0	0	0	0	0	0	0	0	0	0	0	0	0		0	0	0	0	1	0	0	1		0	0	0	0
N315	2046823	T	C	intergenic_region	SA1806-SA1807		0	0	0	0	0	0	0	0	0	0	0	0	0	0	0	0	0	0	0	0	0	0		0	0	0	0	0	1	0	1		0	0	0	0
N315	2055650	T	C	synonymous_variant	SA1815	p.Ser272Ser	0	0	0	0	0	0	0	0	0	0	0	0	0	0	0	0	0	0	0	0	0	0		1	0	0	0	0	0	0	1		0	0	0	0
N315	2058527	T	C	synonymous_variant	sec3	p.Val108Val	0	0	0	0	0	0	0	0	0	0	0	0	0	0	0	0	0	0	0	0	0	0		0	0	0	0	0	0	0	0		1	1	1	3
N315	2064978	A	G	intergenic_region	SA1825-SA1826		0	0	0	0	0	0	0	0	0	0	0	0	0	0	0	0	0	0	0	0	0	0		1	1	1	0	0	1	0	4		0	0	0	0
N315	2065613	T	A	synonymous_variant	SA1826	p.Gly23Gly	0	0	0	0	0	0	0	0	0	0	0	0	0	0	0	0	0	0	0	0	0	0		0	0	0	1	1	0	0	2		0	0	0	0
N315	2065622	G	A	synonymous_variant	SA1826	p.Tyr20Tyr	0	0	0	0	0	0	0	0	0	0	0	0	0	0	0	0	0	0	0	0	0	0		0	0	0	1	1	0	0	2		0	0	0	0
N315	2065630	G	A	synonymous_variant	SA1826	p.Leu18Leu	0	0	0	0	0	0	0	0	0	0	0	0	0	0	0	0	0	0	0	0	0	0		0	0	0	1	1	0	0	2		0	0	0	0
N315	2069503	C	T	missense_variant	SA1831	p.Val21Met	0	0	0	0	0	0	0	0	0	0	0	0	0	0	0	0	0	0	0	0	0	0		0	0	0	0	0	1	0	1		0	0	0	0
N315	2069506	C	T	missense_variant	SA1831	p.Val20Ile	0	0	0	0	0	0	0	0	0	0	0	0	0	0	0	0	0	0	0	0	0	0		0	0	0	0	0	1	0	1		0	0	0	0
N315	2074420	T	C	intergenic_region	groES-SA1838		0	0	0	0	0	0	0	0	0	0	0	0	0	0	0	0	0	0	0	0	0	0		0	0	0	0	0	0	0	0		1	1	1	3
N315	2076096	C	T	missense_variant	SA1839	p.Asp138Asn	0	0	0	0	0	0	0	0	0	0	0	0	0	0	0	0	0	0	0	0	0	0		1	1	1	0	1	0	0	4		0	0	0	0
N315	2076098	A	G	missense_variant	SA1839	p.Leu137Pro	0	0	0	0	0	0	0	0	0	0	0	0	0	0	0	0	0	0	0	0	0	0		1	1	1	0	1	0	0	4		0	0	0	0
N315	2076101	T	C	missense_variant	SA1839	p.Asn136Ser	0	0	0	0	0	0	0	0	0	0	0	0	0	0	0	0	0	0	0	0	0	0		0	1	1	0	1	0	0	3		0	0	0	0
N315	2076106	C	G	missense_variant	SA1839	p.Lys134Asn	0	0	0	0	0	0	0	0	0	0	0	0	0	0	0	0	0	0	0	0	0	0		0	1	1	0	1	0	0	3		0	0	0	0
N315	2076112	T	G	missense_variant	SA1839	p.Lys132Asn	0	0	0	0	0	0	0	0	0	0	0	0	0	0	0	0	0	0	0	0	0	0		0	1	0	0	1	0	0	2		0	0	0	0
N315	2076117	C	T	missense_variant	SA1839	p.Asp131Asn	0	0	0	0	0	0	0	0	0	0	0	0	0	0	0	0	0	0	0	0	0	0		1	1	1	1	1	1	0	6		0	0	0	0
N315	2083949	T	A	missense_variant	scrB	p.Tyr355Phe	1	0	0	0	0	0	0	0	0	0	0	0	0	0	0	0	0	0	0	0	0	1		0	0	0	0	0	0	0	0		0	0	0	0
N315	2088041	C	A	missense_variant	SA1850	p.Val359Leu	0	0	0	0	0	0	0	0	0	0	0	0	0	0	0	0	0	0	0	0	0	0		0	0	0	0	0	0	0	0		1	1	1	3
N315	2094799	A	G	missense_variant	SA1854	p.Val250Ala	0	0	0	0	0	0	0	0	0	0	0	0	0	0	0	0	0	0	0	0	0	0		0	0	0	0	0	0	0	0		0	1	1	2
N315	2098053	T	C	synonymous_variant	ilvD	p.His154His	0	0	0	0	0	0	0	0	0	0	0	0	0	0	0	0	0	0	0	0	0	0		0	0	0	0	0	0	0	0		1	1	1	3
N315	2107699	A	G	synonymous_variant	ilvA	p.Ser216Ser	0	0	0	0	0	0	0	0	0	0	0	0	0	0	0	0	0	0	0	0	0	0		0	0	0	0	0	0	0	0		1	1	1	3
N315	2117807	T	C	intergenic_region	SA1868-sigB		0	0	0	0	0	0	0	0	0	0	0	0	1	0	0	0	0	0	0	0	0	1		0	0	0	0	0	0	0	0		0	0	0	0
N315	2120151	A	G	synonymous_variant	rsbU	p.Pro224Pro	0	0	0	0	0	0	0	0	0	0	0	0	0	0	0	0	0	0	0	0	0	0		0	0	0	0	0	0	0	0		1	1	1	3
N315	2121113	A	G	intergenic_region	rsbU-SA1873		0	0	0	0	0	0	0	0	0	0	0	0	0	0	0	0	0	0	0	0	0	0		0	0	0	0	0	0	0	0		1	0	0	1
N315	2121868	A	G	missense_variant	alr	p.Val356Ala	0	0	0	0	0	0	0	0	0	0	0	0	0	0	0	0	0	0	0	0	0	0		1	1	1	1	1	1	1	7		0	0	0	0
N315	2126085	T	C	intergenic_region	SA1878-kdpC		0	0	0	0	0	0	0	0	0	0	0	0	0	0	0	0	0	0	0	0	0	0		0	0	0	0	0	0	0	0		1	1	1	3
N315	2126092	T	C	intergenic_region	SA1878-kdpC		0	0	0	0	0	0	0	0	0	0	0	0	0	0	0	0	0	0	0	0	0	0		0	0	0	0	0	0	0	0		0	0	1	1
N315	2128214	T	C	synonymous_variant	kdpB	p.Ser166Ser	0	0	0	0	0	0	0	0	0	0	0	0	0	0	0	0	0	0	0	0	0	0		0	0	0	0	0	0	0	0		1	1	1	3
N315	2128397	A	G	synonymous_variant	kdpB	p.Thr105Thr	0	0	0	0	0	0	0	0	0	0	0	0	0	0	0	0	0	0	0	0	0	0		0	0	0	0	0	0	0	0		0	1	1	2
N315	2128793	A	G	synonymous_variant	kdpA	p.Ser538Ser	0	0	0	0	0	0	0	0	0	0	0	0	0	0	0	0	0	0	0	0	0	0		0	0	0	1	1	0	0	2		0	0	0	0
N315	2134073	T	C	intergenic_region	kdpE-tnp		0	0	0	0	0	0	0	0	0	0	0	0	0	0	0	0	0	0	0	0	0	0		0	0	0	0	0	0	0	0		1	1	1	3
N315	2136735	T	C	missense_variant	SA1885	p.Thr230Ala	0	0	0	0	0	0	0	0	0	0	0	0	0	0	0	0	0	0	0	0	0	0		0	0	0	0	0	0	1	1		0	0	0	0
N315	2144096	A	G	missense_variant	SA1891	p.Gln329Arg	0	0	0	0	0	0	0	0	0	0	0	0	0	0	0	0	0	0	0	0	0	0		0	0	0	0	0	0	0	0		1	1	1	3
N315	2144241	T	C	synonymous_variant	SA1891	p.Pro377Pro	0	0	0	0	0	0	0	0	0	0	0	0	0	0	0	0	0	0	0	0	0	0		0	0	0	0	0	0	0	0		0	0	1	1
N315	2144770	T	C	synonymous_variant	SA1892	p.Leu50Leu	0	0	0	0	0	0	0	0	0	0	0	0	0	0	0	0	0	0	0	0	0	0		0	0	0	0	0	0	0	0		0	0	1	1
N315	2146641	A	G	synonymous_variant	SA1893	p.Arg105Arg	0	0	0	0	0	0	0	0	0	0	0	0	0	0	0	0	0	0	0	0	0	0		0	0	0	0	0	0	0	0		1	1	1	3
N315	2147236	T	C	synonymous_variant	thiE	p.Val149Val	0	0	0	0	0	0	0	0	0	0	0	0	0	0	0	0	0	0	0	0	0	0		0	0	0	0	0	0	0	0		0	0	1	1
N315	2147268	T	C	missense_variant	thiE	p.Thr139Ala	0	0	0	0	0	0	0	0	0	0	0	0	0	0	0	0	0	0	0	0	0	0		0	0	0	0	0	0	0	0		0	1	1	2
N315	2147675	T	C	missense_variant	thiE	p.Asn3Ser	0	0	0	0	0	0	0	0	0	0	0	0	0	0	0	0	0	0	0	0	0	0		0	0	0	0	0	1	0	1		0	0	0	0
N315	2150553	T	C	synonymous_variant	SA1898	p.Ser167Ser	0	0	0	0	0	0	0	0	0	0	0	0	0	0	0	0	0	0	0	0	0	0		0	0	0	0	0	0	0	0		1	1	1	3
N315	2154196	A	G	missense_variant	murA	p.Val25Ala	0	0	0	0	0	0	0	0	0	1	0	1	1	0	0	0	0	0	0	0	0	3		0	0	0	0	0	0	0	0		1	1	1	3
N315	2166460	A	G	missense_variant	SA1918	p.Tyr317His	0	0	0	0	0	0	0	0	0	0	0	0	0	0	0	0	0	0	0	0	0	0		1	1	1	1	1	1	0	6		0	0	0	0
N315	2167931	T	C	missense_variant	SA1919	p.Asp133Gly	0	0	0	0	0	0	0	0	0	0	0	0	0	0	0	0	0	0	0	0	0	0		1	1	1	1	1	1	1	7		0	0	0	0
N315	2174447	T	G	missense_variant	murZ	p.Asn392Thr	0	0	0	0	0	0	0	0	0	0	0	0	0	0	0	0	0	0	0	0	0	0		0	0	0	0	0	0	0	0		0	1	0	1
N315	2174448	T	G	missense_variant	murZ	p.Asn392His	0	0	0	0	0	0	0	0	0	0	0	0	0	0	0	0	0	0	0	0	0	0		0	0	0	0	0	0	0	0		0	1	0	1
N315	2175157	T	C	synonymous_variant	murZ	p.Lys155Lys	0	0	0	0	0	0	0	0	0	0	0	0	0	0	0	0	0	0	0	0	0	0		0	0	0	0	0	0	0	0		1	1	1	3
N315	2176135	T	C	synonymous_variant	fbaA	p.Thr271Thr	0	0	0	0	0	0	0	0	0	0	0	0	0	0	0	0	0	0	0	0	0	0		0	0	0	0	0	0	0	0		1	1	1	3
N315	2178378	T	C	missense_variant	ctrA	p.Tyr343Cys	0	0	0	0	0	0	0	0	0	0	0	0	0	0	0	0	0	0	0	0	0	0		0	0	0	0	0	0	0	0		0	1	1	2
N315	2182912	T	C	missense_variant	SA1933	p.Asp121Gly	0	0	0	0	0	0	0	0	0	0	0	0	0	0	0	0	0	0	0	0	0	0		0	0	0	0	0	0	0	0		1	1	1	3
N315	2183604	G	A	intergenic_region	SA1933-SA1934		0	0	0	0	0	0	0	0	0	0	0	0	0	0	0	0	0	0	0	0	0	0		0	0	0	0	0	0	1	1		0	0	0	0
N315	2195049	A	G	missense_variant	SA1945	p.Ser148Pro	0	0	0	0	0	0	0	0	0	0	0	0	0	0	0	0	0	0	0	0	0	0		0	0	0	1	1	0	0	2		0	0	0	0
N315	2197331	A	G	synonymous_variant	czrB	p.Val89Val	0	0	0	0	0	0	0	0	0	0	0	0	0	0	0	0	0	0	0	0	0	0		0	0	0	0	0	0	1	1		0	0	0	0
N315	2206142	A	G	intergenic_region	truncated-SA-rli28		0	0	0	0	0	0	0	0	0	0	0	0	0	0	0	0	0	0	0	0	0	0		0	0	0	0	0	0	0	0		1	1	1	3
N315	2212322	T	C	intergenic_region	glmS-SAS073		0	0	0	0	0	0	0	0	0	0	0	0	0	0	0	0	0	0	0	0	0	0		0	0	0	0	0	0	0	0		0	0	1	1
N315	2217793	T	C	synonymous_variant	mtlD	p.Asp358Asp	0	0	0	0	0	0	0	0	0	0	0	0	0	0	0	0	0	0	0	0	0	0		0	0	0	0	0	0	0	0		1	1	1	3
N315	2218179	C	T	missense_variant	fmtB(mrp)	p.Arg2471Lys	0	0	0	0	0	0	0	0	0	0	0	0	0	0	0	0	0	0	0	0	0	0		0	0	1	0	0	1	0	2		0	0	0	0
N315	2220875	A	G	synonymous_variant	fmtB(mrp)	p.Thr1572Thr	0	0	0	0	0	0	0	0	0	0	0	0	0	0	0	0	0	0	0	0	0	0		0	0	0	0	0	0	0	0		1	1	1	3
N315	2224465	C	T	missense_variant	fmtB(mrp)	p.Glu376Lys	0	0	0	0	0	0	0	0	0	0	0	0	0	0	0	0	0	0	0	0	0	0		0	0	0	1	1	0	0	2		0	0	0	0
N315	2225216	A	G	synonymous_variant	fmtB(mrp)	p.Pro125Pro	0	0	0	0	0	0	0	0	0	0	0	0	0	0	0	0	0	0	0	0	0	0		0	0	0	0	0	0	0	0		1	1	1	3
N315	2225243	T	C	synonymous_variant	fmtB(mrp)	p.Ala116Ala	0	0	0	0	0	0	0	0	0	0	0	0	0	0	0	0	0	0	0	0	0	0		0	0	0	0	0	0	0	0		1	1	1	3
N315	2228193	A	G	synonymous_variant	SA1967	p.Gly267Gly	0	0	0	0	0	0	0	0	0	0	0	0	0	0	0	0	0	0	0	0	0	0		0	0	0	0	0	0	0	0		1	1	1	3
N315	2229997	A	G	missense_variant	arg	p.Tyr32His	0	0	0	0	0	0	0	0	0	0	0	0	0	0	0	0	0	0	0	0	0	0		1	1	1	1	1	1	0	6		0	0	0	0
N315	2238974	A	T	synonymous_variant	SA1970	p.Val4Val	0	0	0	0	1	0	0	0	0	0	0	0	0	0	0	0	0	0	0	0	0	1		0	0	0	0	0	0	0	0		0	0	0	0
N315	2249862	T	C	missense_variant	SA1980	p.Ile184Met	0	0	0	0	0	0	0	0	0	0	0	0	0	0	0	0	0	0	0	0	0	0		0	0	0	0	0	0	0	0		1	1	1	3
N315	2250424	A	T	missense_variant	SA1981	p.Val585Glu	0	0	0	0	0	0	0	0	0	0	0	0	0	0	0	0	0	0	0	0	0	0		0	0	0	0	0	1	0	1		0	0	0	0
N315	2251792	C	T	missense_variant	SA1981	p.Ser129Asn	0	0	0	0	0	0	0	0	0	0	0	0	0	0	0	0	0	0	0	0	0	0		0	0	1	0	0	1	0	2		0	0	0	0
N315	2259292	T	C	synonymous_variant	SA1988	p.Leu239Leu	0	0	0	0	0	0	0	0	0	0	0	0	0	0	0	0	0	0	0	0	0	0		0	0	0	0	0	0	0	0		1	1	1	3
N315	2259571	T	TA	frameshift_variant	SA1988	p.Glu146fs	0	0	0	0	0	0	0	0	1	0	0	0	0	0	0	0	0	0	0	0	0	1		0	0	0	0	0	0	0	0		0	0	0	0
N315	2261730	A	G	missense_variant	SA1990	p.Val221Ala	0	0	0	0	0	0	0	0	0	0	0	0	0	0	0	0	0	0	0	0	0	0		0	0	0	0	0	0	0	0		1	0	0	1
N315	2264663	T	C	synonymous_variant	lacE	p.Pro379Pro	0	0	0	0	0	0	0	0	0	0	0	0	0	0	0	0	0	0	0	0	0	0		0	0	0	0	0	0	0	0		0	1	1	2
N315	2266479	A	G	missense_variant	lacD	p.Tyr214His	0	0	0	0	0	0	0	0	0	0	0	0	0	0	0	0	0	0	0	0	0	0		0	0	0	0	0	0	1	1		0	0	0	0
N315	2271133	A	G	intergenic_region	SA1999-SAS075		0	0	0	0	0	0	0	0	0	0	0	0	0	0	0	0	0	0	0	0	0	0		0	0	0	0	0	0	0	0		1	1	1	3
N315	2281682	T	A	intergenic_region	alsS-SA2009		0	0	0	0	0	0	1	1	0	0	0	0	0	0	0	0	0	0	0	0	0	2		0	0	0	0	0	0	0	0		0	0	0	0
N315	2281726	A	G	intergenic_region	alsS-SA2009		0	0	0	0	0	0	0	0	0	0	0	0	0	0	0	0	0	0	0	0	0	0		0	1	0	0	0	0	0	1		0	0	0	0
N315	2287524	A	G	intergenic_region	SAS077-truncated-SA		0	0	0	0	0	0	0	0	0	0	0	0	0	0	0	0	0	0	0	0	0	0		0	0	0	0	0	0	0	0		1	1	1	3
N315	2296461	A	G	missense_variant	rpsK	p.Val20Ala	0	0	0	0	0	0	0	0	0	0	0	0	0	0	0	0	0	0	0	0	0	0		1	1	1	1	1	1	1	7		0	0	0	0
N315	2297898	T	C	synonymous_variant	adk	p.Lys79Lys	0	0	0	0	0	0	0	0	0	0	0	0	0	0	0	0	0	0	0	0	0	0		0	0	0	0	0	0	0	0		0	1	1	2
N315	2303799	T	C	intergenic_region	rpsQ-rpmC		0	0	0	0	0	0	0	0	0	0	0	0	0	0	0	0	0	0	0	0	0	0		0	0	0	0	0	0	0	0		1	1	1	3
N315	2304211	A	G	synonymous_variant	rplP	p.Leu79Leu	0	0	0	0	0	0	0	0	0	0	0	0	0	0	0	0	0	0	0	0	0	0		0	0	0	1	0	0	0	1		0	0	0	0
N315	2305492	T	C	intergenic_region	rplV-rpsS		0	0	0	0	0	0	0	0	0	0	0	0	0	0	0	0	0	0	0	0	0	0		0	0	0	0	0	0	0	0		1	1	1	3
N315	2306020	A	G	synonymous_variant	rplB	p.Gly222Gly	0	0	0	0	0	0	0	0	0	0	0	0	0	0	0	0	0	0	0	0	0	0		0	0	0	0	0	0	0	0		1	1	1	3
N315	2308470	A	C	missense_variant	rpsJ	p.Tyr58Asp	0	0	0	0	0	0	0	0	0	0	0	0	0	0	0	0	1	0	0	0	0	1		0	0	0	0	0	0	0	0		0	0	0	0
N315	2308472	T	A	missense_variant	rpsJ	p.Lys57Met	0	0	0	0	0	0	0	0	0	0	0	0	0	0	0	0	0	1	1	0	0	2		0	0	0	0	0	0	0	0		0	0	0	0
N315	2308473	T	C	missense_variant	rpsJ	p.Lys57Glu	0	0	0	0	0	0	0	0	0	0	0	0	0	0	0	0	0	0	0	1	1	2		0	0	0	0	0	0	0	0		0	0	0	0
N315	2310452	A	G	missense_variant	SA2050	p.Val154Ala	0	0	0	0	0	0	0	0	0	0	0	0	0	0	0	0	0	0	0	0	0	0		0	0	0	0	0	0	1	1		0	0	0	0
N315	2312362	A	G	missense_variant	topB	p.Ser267Pro	0	0	0	0	0	0	0	0	0	0	0	0	0	0	0	0	0	0	0	0	0	0		0	0	0	1	1	0	0	2		0	0	0	0
N315	2315438	A	G	intergenic_region	SA2053-SAS080		0	0	0	0	0	0	0	0	0	0	0	0	0	0	0	0	0	0	0	0	0	0		0	0	0	0	0	0	0	0		1	1	1	3
N315	2318114	T	A	missense_variant	SA2056	p.Met976Leu	0	0	0	0	0	0	0	0	0	0	0	0	0	0	0	0	0	0	0	0	0	0		1	1	1	1	1	1	1	7		0	0	0	0
N315	2326862	T	C	synonymous_variant	moaA	p.Ser271Ser	0	0	0	0	0	0	0	0	0	0	0	0	0	0	0	0	0	0	0	0	0	0		0	0	0	0	1	0	0	1		0	0	0	0
N315	2327512	T	C	missense_variant	moaA	p.Met55Val	0	0	0	0	0	0	0	0	0	0	0	0	0	0	0	0	0	0	0	0	0	0		0	0	0	0	0	0	0	0		1	1	1	3
N315	2330971	A	G	missense_variant	moaC	p.Thr57Ala	0	0	0	0	0	0	0	0	0	0	0	0	0	0	0	0	0	0	0	0	0	0		0	0	0	0	0	0	0	0		1	1	1	3
N315	2331175	A	G	missense_variant	moaC	p.Thr125Ala	0	0	0	0	0	0	0	0	0	0	0	0	0	0	0	0	0	0	0	0	0	0		0	0	0	0	0	0	1	1		0	0	0	0
N315	2340400	C	T	missense_variant	SA2080	p.Arg360His	0	0	0	0	0	0	0	0	0	0	0	0	0	0	0	0	0	0	0	0	0	0		1	1	1	1	1	1	0	6		0	0	0	0
N315	2347585	A	G	missense_variant	ureD	p.Thr108Ala	0	0	0	0	0	0	0	0	0	0	0	0	0	0	0	0	0	0	0	0	0	0		0	0	0	0	0	0	0	0		0	1	1	2
N315	2348626	A	C	intergenic_region	sarR-SA2090		0	0	0	0	0	0	0	0	0	1	0	1	1	0	0	0	0	0	0	0	0	3		0	0	0	0	0	0	0	0		1	1	1	3
N315	2353263	A	G	missense_variant	ssaA	p.His223Arg	0	0	0	0	0	0	0	0	0	0	0	0	0	0	0	0	0	0	0	0	0	0		0	0	0	0	0	0	0	0		1	0	0	1
N315	2354634	T	C	missense_variant	SA2094	p.Ile200Met	0	0	0	0	0	0	0	0	0	0	0	0	0	0	0	0	0	0	0	0	0	0		0	0	0	0	0	0	0	0		1	1	1	3
N315	2357273	T	C	intergenic_region	SA2096-SA2097		0	0	0	0	0	0	0	0	0	0	0	0	0	0	0	0	0	0	0	0	0	0		0	0	0	0	0	0	0	0		1	1	1	3
N315	2358167	A	G	intergenic_region	SA2097-SA2098		0	0	0	0	0	0	0	0	0	0	0	0	0	0	0	0	0	0	0	0	0	0		0	0	0	0	0	0	0	0		1	0	0	1
N315	2363157	T	C	missense_variant	SA2102	p.Lys730Glu	0	0	0	0	0	0	0	0	0	0	0	0	1	0	0	0	0	0	0	0	0	1		0	0	0	0	0	0	0	0		0	0	0	0
N315	2363240	T	C	missense_variant	SA2102	p.Asp702Gly	0	0	0	0	0	0	0	0	0	0	0	0	0	0	0	0	0	0	0	0	0	0		0	0	0	0	0	0	0	0		1	1	1	3
N315	2371278	T	C	missense_variant	SA2108	p.Ser265Pro	0	0	0	0	0	0	0	0	0	0	0	0	0	0	0	0	0	0	0	0	0	0		0	0	1	0	0	1	0	2		0	0	0	0
N315	2375061	T	C	synonymous_variant	SA2112	p.Ser269Ser	0	0	0	0	0	0	0	0	0	0	0	0	0	0	0	0	0	0	0	0	0	0		1	1	1	1	1	1	0	6		0	0	0	0
N315	2387407	A	G	synonymous_variant	hutU	p.Asp212Asp	0	0	0	0	0	0	0	0	0	0	0	0	0	0	0	0	0	0	0	0	0	0		0	0	0	0	0	0	0	0		1	1	1	3
N315	2389118	G	T	intergenic_region	SA2123-fosB		0	0	0	0	0	0	0	0	0	0	0	0	0	0	0	0	0	0	0	0	0	0		1	1	1	1	1	1	1	7		0	0	0	0
N315	2389119	T	C	intergenic_region	SA2123-fosB		0	0	0	0	0	0	0	0	0	0	0	0	0	0	0	0	0	0	0	0	0	0		1	1	1	1	1	1	1	7		0	0	0	0
N315	2391728	A	G	synonymous_variant	SA2126	p.Ser167Ser	0	0	0	0	0	0	0	0	0	0	0	0	0	0	1	0	0	0	0	0	0	1		0	0	0	0	0	0	0	0		0	0	0	0
N315	2394389	A	G	synonymous_variant	SA2129	p.Gly311Gly	0	0	0	0	0	0	0	0	0	0	0	0	0	0	0	0	0	0	0	0	0	0		0	0	0	0	0	0	0	0		0	1	1	2
N315	2402226	T	C	missense_variant	fni	p.His97Arg	0	0	0	0	0	0	0	0	0	0	0	0	0	0	0	0	0	0	0	0	0	0		0	0	0	0	0	0	0	0		1	1	1	3
N315	2402887	C	T	missense_variant	SA2137	p.Gly203Ser	0	0	0	0	0	0	0	0	0	0	0	0	0	0	0	0	0	0	0	0	0	0		0	1	0	0	0	0	0	1		0	0	0	0
N315	2403189	A	G	missense_variant	SA2137	p.Val102Ala	0	0	0	0	0	0	0	0	0	0	0	0	0	0	0	0	0	0	0	0	0	0		1	1	1	1	1	1	1	7		0	0	0	0
N315	2410496	A	G	missense_variant	tcaB	p.Tyr275His	0	0	0	0	0	0	0	0	0	0	0	0	0	0	0	0	0	0	0	0	0	0		1	1	1	1	1	1	1	7		0	0	0	0
N315	2410987	T	C	missense_variant	tcaB	p.Gln111Arg	0	0	0	0	0	0	0	0	0	0	0	0	0	0	0	0	0	0	0	0	0	0		0	0	0	0	0	0	0	0		1	1	1	3
N315	2412049	T	C	synonymous_variant	tcaA	p.Ser307Ser	0	0	0	0	0	0	0	0	0	0	0	0	0	0	0	0	0	0	0	0	0	0		0	0	0	0	0	0	0	0		1	1	1	3
N315	2421636	A	G	intergenic_region	SA2155-SA2156		0	0	0	0	0	0	0	0	0	0	0	0	0	0	0	0	0	0	0	0	0	0		0	0	1	0	0	0	0	1		0	0	0	0
N315	2426437	T	C	intergenic_region	SA2158-SA2159		0	0	0	0	0	0	0	0	0	0	0	0	0	0	0	0	0	0	0	0	0	0		0	0	0	0	0	0	0	0		1	1	1	3
N315	2426946	T	C	synonymous_variant	SA2159	p.Ser59Ser	0	0	0	0	0	0	0	0	0	0	0	0	0	0	0	0	0	0	0	0	0	0		0	0	0	0	1	0	0	1		0	0	0	0
N315	2427795	A	G	synonymous_variant	SA2160	p.Ser161Ser	0	0	0	0	0	0	0	0	0	0	0	0	0	0	0	0	0	0	0	0	0	0		0	0	0	0	0	0	0	0		1	1	1	3
N315	2432681	A	G	missense_variant	SA2165	p.His180Arg	0	0	0	0	0	0	0	0	0	0	0	0	0	0	0	0	0	0	0	0	0	0		0	0	0	0	0	0	0	0		0	1	1	2
N315	2433369	T	C	synonymous_variant	SA2166	p.Ala186Ala	0	0	0	0	0	0	0	0	0	0	0	0	0	0	0	0	0	0	0	0	0	0		0	0	0	0	0	0	0	0		1	1	1	3
N315	2433597	A	G	synonymous_variant	SA2166	p.Val262Val	0	0	0	0	0	0	0	0	0	0	0	0	0	0	0	0	0	0	0	0	0	0		0	0	0	0	0	1	0	1		0	0	0	0
N315	2444341	T	C	missense_variant	narK	p.Thr374Ala	0	0	0	0	0	0	0	0	0	0	0	0	0	0	0	0	0	0	0	0	0	0		0	0	0	0	0	0	0	0		1	1	1	3
N315	2449814	A	G	synonymous_variant	SA2181	p.Ala31Ala	0	0	0	0	0	0	0	0	0	0	0	0	0	0	0	0	0	0	0	0	0	0		0	0	0	0	0	0	0	0		1	1	1	3
N315	2452130	T	C	synonymous_variant	narH	p.Ser198Ser	0	0	0	0	0	0	0	0	0	0	0	0	0	0	0	0	0	0	0	0	0	0		0	0	0	0	0	0	0	0		1	1	1	3
N315	2456498	A	T	intergenic_region	narG-nasF		0	0	0	0	0	0	0	0	1	1	1	1	1	0	0	0	0	0	0	0	0	5		0	0	0	0	0	0	0	0		1	1	1	3
N315	2460671	T	C	missense_variant	SA2189	p.Ser177Gly	0	0	0	0	0	0	0	0	0	0	0	0	0	0	0	0	0	0	0	0	0	0		0	0	0	0	0	0	0	0		1	1	1	3
N315	2460900	T	C	synonymous_variant	SA2189	p.Pro100Pro	0	0	0	0	0	0	0	0	0	0	0	0	0	0	0	0	0	0	0	0	0	0		0	1	0	0	0	0	0	1		0	0	0	0
N315	2463255	T	C	synonymous_variant	SA2192	p.Leu56Leu	0	0	0	0	0	0	0	0	0	0	0	0	0	0	0	0	0	0	0	0	0	0		1	1	1	1	1	1	1	7		0	0	0	0
N315	2465408	G	A	missense_variant	SA2194	p.Ala100Val	0	0	0	0	0	0	0	0	0	0	0	0	1	0	0	0	0	0	0	0	0	1		0	0	0	0	0	0	0	0		0	0	0	0
N315	2466749	T	C	intergenic_region	SA2196-SA2197		0	0	0	0	0	0	0	0	0	0	0	0	1	0	0	0	0	0	0	0	0	1		0	0	0	0	0	0	0	0		0	0	0	0
N315	2475633	C	T	intergenic_region	SA2205-sbi		0	0	0	0	0	0	0	0	0	0	0	0	0	0	0	0	0	0	0	0	0	0		1	1	1	1	1	1	0	6		0	0	0	0
N315	2480288	T	C	synonymous_variant	hlgC	p.Asn289Asn	0	0	0	0	0	0	0	0	0	0	0	0	1	0	0	0	0	0	0	0	0	1		0	0	0	0	0	0	0	0		0	0	0	0
N315	2480312	T	C	synonymous_variant	hlgC	p.Thr297Thr	0	0	0	0	0	0	0	0	0	0	0	0	0	0	0	0	0	0	0	0	0	0		0	0	0	0	0	0	0	0		1	1	1	3
N315	2491369	A	T	non_coding_transcript_exon_variant	fstAT		0	0	1	1	1	1	0	0	1	1	1	1	1	1	1	1	1	1	1	1	1	17		1	1	1	1	1	1	1	7		1	1	1	3
N315	2493686	T	C	missense_variant	SA2221	p.Trp70Arg	0	0	0	0	0	0	0	0	0	0	0	0	0	0	0	0	0	0	0	0	0	0		0	0	0	0	0	0	0	0		1	1	1	3
N315	2496854	T	C	synonymous_variant	SA2224	p.His205His	0	0	0	0	0	0	0	0	0	0	0	0	0	0	0	0	0	0	0	0	0	0		0	1	0	1	1	0	0	3		0	0	0	0
N315	2499162	A	G	missense_variant	truncated-SA	p.Ile44Val	0	0	0	0	0	0	0	0	0	0	0	0	0	0	0	0	0	0	0	0	0	0		0	0	0	0	0	0	0	0		1	0	0	1
N315	2499959	T	C	synonymous_variant	SA2228	p.Thr125Thr	0	0	0	0	0	0	0	0	0	0	0	0	0	0	0	0	0	0	0	0	0	0		0	0	0	0	0	0	0	0		1	1	1	3
N315	2504432	T	C	missense_variant	SA2230	p.Tyr190His	0	0	0	0	0	0	0	0	0	0	0	0	1	0	0	0	0	0	0	0	0	1		0	0	0	0	0	0	0	0		0	0	0	0
N315	2505966	A	G	synonymous_variant	SA2231	p.Ser113Ser	0	0	0	0	0	0	0	0	0	0	0	0	0	0	0	0	0	0	0	0	0	0		1	1	1	1	1	1	0	6		0	0	0	0
N315	2507437	T	C	missense_variant	SA2232	p.His42Arg	0	0	0	0	0	0	0	0	0	0	0	0	0	0	0	0	0	0	0	0	0	0		0	0	0	0	0	0	0	0		1	1	1	3
N315	2507570	C	A	intergenic_region	SA2232-SA2233		0	0	0	0	0	0	0	0	0	0	0	0	0	0	0	1	0	0	0	0	0	1		0	0	0	0	0	0	0	0		0	0	0	0
N315	2514852	T	C	missense_variant	SA2239	p.Tyr138His	0	0	0	0	0	0	0	0	0	0	0	0	0	0	0	0	0	0	0	0	0	0		0	0	0	0	0	0	0	0		0	1	1	2
N315	2527430	T	C	missense_variant	SA2250	p.Ser216Gly	0	0	0	0	0	0	0	0	0	0	0	0	0	0	0	0	0	0	0	0	0	0		0	0	0	0	0	0	0	0		1	1	1	3
N315	2529105	A	G	synonymous_variant	opp-1D	p.Ala180Ala	0	0	0	0	0	0	0	0	0	0	0	0	0	0	0	0	0	0	0	0	0	0		0	0	0	0	0	0	0	0		0	1	1	2
N315	2553936	A	G	synonymous_variant	SA2277	p.Ser178Ser	0	0	0	0	0	0	0	0	0	0	0	0	0	0	0	0	0	0	0	0	0	0		0	0	0	0	0	1	0	1		0	0	0	0
N315	2555798	T	C	synonymous_variant	SA2279	p.Pro249Pro	0	0	0	0	0	0	0	0	0	0	0	0	0	0	0	0	0	0	0	0	0	0		0	0	0	0	0	0	0	0		1	1	1	3
N315	2558849	A	G	synonymous_variant	SA2283	p.Pro157Pro	0	0	0	0	0	0	0	0	0	0	0	0	0	0	0	0	0	0	0	0	0	0		0	0	0	0	0	0	0	0		1	1	1	3
N315	2562214	G	A	intergenic_region	SA2283-SA2285		0	0	0	0	0	0	0	0	0	0	0	0	0	0	0	0	0	0	0	0	0	0		0	0	0	1	1	1	0	3		0	0	0	0
N315	2562490	C	A	missense_variant	SA2285	p.Arg443Leu	0	0	0	0	0	0	0	0	0	0	1	0	0	1	1	1	1	1	1	0	0	7		0	0	0	0	0	0	0	0		0	0	0	0
N315	2563580	T	C	missense_variant	SA2285	p.Thr80Ala	0	0	0	0	0	0	0	0	0	0	0	0	0	0	0	0	0	0	0	0	0	0		0	0	0	0	0	0	0	0		1	1	1	3
N315	2570028	T	C	missense_variant	fnbB	p.Asp394Gly	0	0	0	0	0	0	0	0	0	0	0	0	1	0	0	0	0	0	0	0	0	1		0	0	0	0	0	0	0	0		0	0	0	0
N315	2573113	T	C	synonymous_variant	fnb	p.Pro631Pro	0	0	0	0	0	0	0	0	0	0	0	0	0	0	0	0	0	0	0	0	0	0		0	0	0	0	0	0	0	0		1	1	1	3
N315	2574361	A	G	synonymous_variant	fnb	p.Ala215Ala	0	0	0	0	0	0	0	0	0	0	0	0	0	0	0	0	0	0	0	0	0	0		0	0	0	0	0	0	0	0		1	1	1	3
N315	2588725	T	C	intergenic_region	SA2303-fbp		0	0	0	0	0	0	0	0	0	0	0	0	0	1	0	0	0	0	0	0	0	1		0	0	0	0	0	0	0	0		0	0	0	0
N315	2589749	T	C	synonymous_variant	fbp	p.Pro297Pro	0	0	0	0	0	0	0	0	0	0	0	0	0	0	0	0	0	0	0	0	0	0		0	0	0	0	0	0	0	0		1	1	1	3
N315	2592329	T	C	intergenic_region	SA2305-SA2306		0	0	0	0	0	0	0	0	0	0	0	0	0	0	0	0	0	0	0	0	0	0		0	0	0	0	0	1	0	1		0	0	0	0
N315	2602796	A	G	missense_variant	SA2318	p.Leu263Pro	0	0	0	0	0	0	0	0	0	0	0	0	0	0	0	0	0	0	0	0	0	0		0	0	0	0	0	0	0	0		1	0	0	1
N315	2603479	A	G	synonymous_variant	SA2318	p.Arg35Arg	0	0	0	0	0	0	0	0	0	0	0	0	0	0	0	0	0	0	0	0	0	0		0	0	0	0	0	0	0	0		1	1	1	3
N315	2605382	T	C	intergenic_region	SA2320-SA2321		0	0	0	0	0	0	0	0	0	0	0	0	0	0	0	0	0	0	0	0	0	0		0	0	0	0	0	0	0	0		1	1	1	3
N315	2609403	T	C	intergenic_region	SA2325-ptsG		0	0	0	0	0	0	0	0	0	0	0	0	0	0	0	0	0	0	0	0	0	0		0	0	0	0	0	0	0	0		1	1	1	3
N315	2610230	A	G	synonymous_variant	ptsG	p.Arg463Arg	0	0	0	0	0	0	0	0	0	0	0	0	0	0	0	0	0	0	0	0	0	0		0	0	0	0	0	0	0	0		1	1	1	3
N315	2610587	T	C	synonymous_variant	ptsG	p.Ala344Ala	0	0	0	0	0	0	0	0	0	0	0	0	0	0	0	0	0	0	0	0	0	0		0	0	0	0	0	0	0	0		1	0	0	1
N315	2612280	A	G	missense_variant	SA2327	p.Val460Ala	0	0	0	0	0	0	0	0	0	0	0	0	0	0	0	0	0	0	0	0	0	0		0	0	0	1	1	0	0	2		0	0	0	0
N315	2615608	T	C	synonymous_variant	SA2330	p.Thr93Thr	0	0	0	0	0	0	0	0	0	0	0	0	0	0	0	0	0	0	0	0	0	0		0	0	0	0	0	0	0	0		1	1	1	3
N315	2615794	T	C	synonymous_variant	SA2330	p.Ala31Ala	0	0	0	0	0	0	0	0	0	0	0	0	0	0	0	0	0	0	0	1	1	2		0	0	0	0	0	0	0	0		0	0	0	0
N315	2617588	T	C	synonymous_variant	mvaA	p.Arg304Arg	0	0	0	0	0	0	0	0	0	0	0	0	0	0	0	0	0	0	0	0	0	0		1	1	1	1	1	1	1	7		0	0	0	0
N315	2620619	T	C	intergenic_region	adaB-clpL		0	0	0	0	0	0	0	0	0	0	0	0	0	0	0	0	0	0	0	0	0	0		0	0	0	0	0	0	0	0		1	1	1	3
N315	2621287	A	G	synonymous_variant	clpL	p.Glu91Glu	0	0	0	0	0	0	0	0	0	0	0	0	0	0	0	0	0	0	0	0	0	0		0	0	0	0	0	0	1	1		0	0	0	0
N315	2621665	A	G	synonymous_variant	clpL	p.Leu217Leu	0	0	0	0	0	0	0	0	0	0	0	0	0	0	0	0	0	0	0	0	0	0		0	0	0	0	0	0	0	0		1	0	0	1
N315	2622458	A	G	missense_variant	clpL	p.Ile482Val	0	0	0	0	0	0	0	0	0	0	0	0	0	0	0	0	0	0	0	0	0	0		0	0	0	0	0	0	1	1		0	0	0	0
N315	2624394	T	C	missense_variant	feoB	p.Met325Val	0	0	0	0	0	0	0	0	0	0	0	0	0	0	0	0	0	0	0	0	0	0		0	0	0	0	0	0	1	1		0	0	0	0
N315	2624409	T	C	missense_variant	feoB	p.Ser320Gly	0	0	0	0	0	0	0	0	0	0	0	0	0	0	0	0	0	0	0	0	0	0		0	0	0	0	0	0	0	0		1	1	1	3
N315	2626457	T	C	synonymous_variant	SA2339	p.Thr618Thr	0	0	0	0	0	0	0	0	0	0	0	0	0	0	0	0	0	0	0	0	0	0		0	0	0	0	0	0	0	0		1	1	1	3
N315	2634079	A	G	missense_variant	copA	p.Asn573Ser	0	0	0	0	0	0	0	0	0	0	0	0	0	0	0	0	0	0	0	0	0	0		0	0	0	1	1	0	0	2		0	0	0	0
N315	2640720	T	C	missense_variant	SA2350	p.Thr346Ala	0	0	0	0	0	0	0	0	0	0	0	0	0	0	0	0	0	0	0	0	0	0		0	0	0	0	0	0	1	1		0	0	0	0
N315	2648684	A	T	missense_variant	isaA	p.Asp48Glu	0	0	0	0	0	0	0	0	0	0	0	0	0	0	0	0	0	0	0	0	0	0		1	1	1	1	1	1	1	7		0	0	0	0
N315	2660058	T	C	synonymous_variant	SA2369	p.Thr71Thr	0	0	0	0	0	0	0	0	0	0	0	0	0	0	0	0	0	0	0	0	0	0		0	0	0	0	0	0	0	0		1	0	0	1
N315	2662918	A	G	intergenic_region	SA2373-SA2374		0	0	0	0	0	0	0	0	0	0	0	0	0	0	0	0	0	0	0	0	0	0		0	0	0	0	0	0	0	0		1	1	1	3
N315	2668430	A	G	synonymous_variant	SA2380	p.Val114Val	0	0	0	0	0	0	0	0	0	0	0	0	0	0	0	0	0	0	0	0	0	0		0	0	1	0	0	0	0	1		0	0	0	0
N315	2678330	T	C	intergenic_region	truncated-SA-panD		0	0	0	0	0	0	0	0	1	0	0	0	0	0	0	0	0	0	0	0	0	1		0	0	0	0	0	0	0	0		0	0	0	0
N315	2678369	T	A	intergenic_region	truncated-SA-panD		0	0	0	0	0	0	0	0	1	1	0	1	1	0	0	0	0	0	0	0	0	4		0	0	0	0	0	0	0	0		1	1	1	3
N315	2680265	A	G	missense_variant	panB	p.Val145Ala	0	0	0	0	0	0	0	0	0	0	0	0	0	0	0	0	0	0	0	0	0	0		0	0	0	0	0	0	0	0		1	1	1	3
N315	2680753	T	C	intergenic_region	panB-SA2393		0	0	0	0	0	0	0	0	0	0	0	0	1	0	0	0	0	0	0	0	0	1		0	0	0	0	0	0	0	0		0	0	0	0
N315	2682566	T	C	intergenic_region	SA2394-SA2395		0	0	0	0	0	0	0	0	0	0	0	0	0	0	0	0	0	0	0	0	0	0		1	1	1	1	1	1	1	7		0	0	0	0
N315	2687394	CT	C	intergenic_region	SA2397-SA2398		0	0	0	0	0	0	0	0	0	0	0	0	0	0	0	0	0	0	0	0	0	0		1	1	1	1	1	1	1	7		0	0	0	0
N315	2693244	A	G	synonymous_variant	SA2403	p.Ala88Ala	0	0	0	0	0	0	0	0	0	0	0	0	0	0	0	0	0	0	0	0	0	0		0	0	0	0	0	0	0	0		1	1	1	3
N315	2702692	G	T	missense_variant	nrdD	p.Thr186Asn	0	0	0	0	0	0	0	0	0	0	0	0	0	0	0	0	0	0	0	0	0	0		0	0	0	0	0	0	0	0		1	1	1	3
N315	2702711	G	T	missense_variant	nrdD	p.Leu180Ile	0	0	0	0	0	0	0	0	0	0	0	0	0	0	0	0	0	0	0	0	0	0		0	0	0	0	0	0	0	0		1	1	1	3
N315	2710554	A	G	synonymous_variant	SA2415	p.Gly537Gly	0	0	0	0	0	0	0	0	0	0	0	0	0	0	0	0	0	0	0	0	0	0		0	0	0	0	0	0	0	0		1	1	1	3
N315	2719012	A	G	synonymous_variant	clfB	p.Asp639Asp	0	0	0	0	0	0	0	0	0	0	0	0	0	0	0	0	0	0	0	0	0	0		0	0	0	0	0	0	0	0		1	1	1	3
N315	2719018	A	G	synonymous_variant	clfB	p.Asp637Asp	0	0	0	0	0	0	0	0	0	0	0	0	0	0	0	0	0	0	0	0	0	0		0	0	0	0	0	0	0	0		1	1	1	3
N315	2719030	G	C	missense_variant	clfB	p.Asp633Glu	0	0	0	0	0	0	0	0	0	0	0	0	0	0	0	0	0	0	0	0	0	0		0	0	0	0	0	0	0	0		1	1	1	3
N315	2719033	G	A	synonymous_variant	clfB	p.Ser632Ser	0	0	0	0	0	0	0	0	0	0	0	0	0	0	0	0	0	0	0	0	0	0		0	0	0	0	0	0	0	0		1	1	1	3
N315	2719048	A	G	synonymous_variant	clfB	p.Asp627Asp	0	0	0	0	0	0	0	0	0	0	0	0	0	0	0	0	0	0	0	0	0	0		0	0	0	0	0	0	0	0		1	1	1	3
N315	2721898	T	C	missense_variant	SA2424	p.Ser29Gly	0	0	0	0	0	0	0	0	0	0	0	0	0	0	0	0	0	0	0	0	0	0		0	0	0	0	0	0	0	0		1	1	1	3
N315	2731188	T	C	synonymous_variant	SA2432	p.Pro150Pro	0	0	0	0	0	0	0	0	0	0	0	0	0	0	0	0	0	0	0	0	0	0		0	0	0	0	0	0	0	0		1	1	1	3
N315	2750887	T	C	missense_variant	missense_variant	SA2443	0	0	0	0	0	0	0	0	0	0	0	0	1	0	0	0	0	0	0	0	0	1		0	0	0	0	0	0	0	0		0	0	0	0
N315	2759647	T	C	missense_variant	SA2447	p.Ser808Gly	0	0	0	0	0	0	0	0	0	0	0	0	0	0	0	0	0	0	0	0	0	0		0	0	0	0	0	0	0	0		1	1	1	3
N315	2762148	A	G	intergenic_region	SA2447-SA2448		0	0	0	0	0	0	0	0	0	0	0	0	0	0	0	0	0	0	0	0	0	0		1	1	1	1	1	1	1	7		0	0	0	0
N315	2791463	A	G	intergenic_region	SA2479-drp35		0	0	0	0	0	0	0	0	0	0	0	0	0	0	0	0	0	0	0	0	0	0		0	0	0	0	0	0	0	0		1	1	1	3
N315	2795204	A	G	synonymous_variant	SA2483	p.Leu38Leu	0	0	0	0	0	0	0	0	0	0	0	0	0	0	0	0	0	0	0	0	0	0		0	0	0	0	0	0	0	0		1	1	1	3
N315	2810531	G	A	missense_variant	gidA	p.Leu620Phe	0	0	0	0	0	0	0	0	0	0	0	0	0	0	0	0	0	0	0	0	0	0		0	0	0	0	1	0	0	1		0	0	0	0
							6	4	5	7	14	6	10	11	25	25	13	29	69	13	12	13	19	28	29	20	17	375	0	99	106	115	104	111	109	91	735		287	349	341	977
