# Supplementary material for: Evolution of Multi-Resistance to Vancomycin, Daptomycin, and Linezolid in Methicillin-Resistant Staphylococcus aureus Causing Persistent Bacteremia
Source: Front Microbiol. 2020 Jul 7;11:1414. doi: 10.3389/fmicb.2020.01414 (PMC7381330; doi:10.3389/fmicb.2020.01414)
Supplement: DATA SHEET 2 [file Data_Sheet_2.CSV]

chrom	Nucleotide position in N315 genome	Reference nucleotide(s)	Altered nucleotide(s)	Affected allele	Amino acid change	snp_no	VISA_strain_no	snp_fr	Clade	Function of affected allele	TIGRFam main role	Reported association with VISA/DRSA phenotype	Reference(s)
N315	28649	G	GA	yycH	Val406fs	1	9	11.0%	Clade I	YycH domain signal transduction protein, putative	Protein fate	YES	(Cameron et al., 2016; Chen et al., 2015; Gardete et al., 2012; Mwangi et al., 2007)
N315	249914	T	G	SA0210	Val301Gly	2	9	22.0%	Clade I	Gfo/Idh/MocA family oxidoreductase	Energy metabolism	NA
N315	312596	A	G	SA0257	Ser36Pro	2	9	22.0%	Clade I	SAM-dependent methyltransferase	Biosynthesis of cofactors, prosthetic groups, and carriers	NA
N315	341447	A	C	SA0283	Gln63Pro	1	9	11.0%	Clade I	DUF5079 domain-containing protein; putative lipoprotein	Hypothetical protein	NA
N315	512900	A	T	SA0439	Ile234Leu	1	9	11.0%	Clade I	lysine decarboxylase	Biosynthesis of cofactors, prosthetic groups, and carriers	NA
N315	528953	C	T	prs	Arg130Cys	1	9	11.0%	Clade I	ribose-phosphate pyrophosphokinase	Purines, pyrimidines, nucleosides, and nucleotides	YES	(Mwangi et al., 2007; Song et al., 2013; Yamaguchi et al., 2019)
N315	589804	A	C	fus	His438Pro	1	9	11.0%	Clade I	elongation factor G	Protein synthesis	NA
N315	617659	G	C	SA0522	Glu374Gln	2	9	22.0%	Clade I	glycosyl transferase family 1	Protein fate	NA
N315	803822	A	T	SA0705	Arg10*	1	9	11.0%	Clade I	comf operon protein 1	DNA metabolism	NA
N315	811921	G	A	SA0711	Ala45Thr	2	9	22.0%	Clade I	hydrolase	Hypothetical protein	NA
N315	812183	T	A	SA0711	Ile132Lys	1	9	11.0%	Clade I	hydrolase	Hypothetical protein	NA
N315	858581	G	T	SA0750	Gln42Lys	2	9	22.0%	Clade I	hypothetical protein	Hypothetical protein	NA
N315	1193913	C	T	priA	Ser209Phe	1	9	11.0%	Clade I	primosomal protein N`	DNA metabolism	NA
N315	1202559	T	C	SA1063	Val59Ala	1	9	11.0%	Clade I	serine/threonine-protein kinase	Cellular processes	NA
N315	1220200	A	G	smc	Glu1019Gly	1	9	11.0%	Clade I	chromosome segregation protein SMC	Cellular processes	NA
N315	1242302	C	T	clpQ	Ala88Val	1	9	11.0%	Clade I	ATP-dependent protease peptidase subunit	Protein fate	NA
N315	1297229	C	T	glpF	Thr180Ile	1	9	11.0%	Clade I	aquaporin family protein	Transport and binding proteins	NA
N315	1364495	C	T	mprF(fmtC)	Ser295Leu	1	9	11.0%	Clade I	phosphatidylglycerol lysyltransferase	Unknown function	YES	(Chen et al., 2015; Rubio et al., 2010; Yang et al., 2009)
N315	1367301	C	T	msrR	Gln107*	1	9	11.0%	Clade I	regulatory protein MsrR	Regulatory functions	YES	(Katayama et al., 2016; Kato et al., 2009)
N315	1482265	G	T	SA1276	Gln29Lys	1	9	11.0%	Clade I	DUF4889 domain-containing protein	Hypothetical protein	NA
N315	1960717	T	C	SA1714	Met202Val	2	9	22.0%	Clade I	diacylglycerol kinase	Unknown function	NA
N315	1966914	C	T	putP	Ala420Val	1	9	11.0%	Clade I	high affinity proline permease	Transport and binding proteins	NA
N315	2308472	T	A	rpsJ	Lys57Met	2	9	22.0%	Clade I	30S ribosomal protein S10	Protein synthesis	NA
N315	121563	A	G	lctP	Glu279Gly	1	5	20.0%	Clade II	L-lactate permease	Transport and binding proteins	NA
N315	124654	A	G	sarH1	Ile174Thr	1	5	20.0%	Clade II	transcriptional regulator	Regulatory functions	NA
N315	127684	TA	T	sirA	Leu286fs	2	5	40.0%	Clade II	iron ABC transporter substrate-binding protein	Cellular processes	NA
N315	156580	T	C	SA0136	Ser35Gly	1	5	20.0%	Clade II	phosphonate ABC transporter, permease protein PhnE	Transport and binding proteins	NA
N315	204278	T	C	SA0173	Ile2362Thr	2	5	40.0%	Clade II	non-ribosomal peptide synthetase	Cell envelop	NA
N315	213488	T	C	SA0182	Thr352Ala	1	5	20.0%	Clade II	indolepyruvate decarboxylase	Central intermediary metabolism	NA
N315	228009	T	C	SA0193	Phe46Leu	2	5	40.0%	Clade II	ABC transporter permease	Protein fate	NA
N315	230029	T	C	SA0195	Ile171Thr	1	5	20.0%	Clade II	hypothetical protein	DNA metabolism	NA
N315	295260	T	TA	SA0243	Phe197fs	1	5	20.0%	Clade II	tagB protein	Hypothetical protein	NA
N315	324887	T	C	SA0269	Thr239Ala	1	5	20.0%	Clade II	hypothetical protein	Hypothetical protein	NA
N315	346543	T	C	SA0291	Val69Ala	2	5	40.0%	Clade II	cystatin-like fold lipoprotein	Cell envelop	NA
N315	429598	T	C	SA0371	Tyr157Cys	1	5	20.0%	Clade II	hypothetical protein	Hypothetical protein	NA
N315	472752	T	C	SA0412	Val110Ala	1	5	20.0%	Clade II	hypothetical protein with DUF2309	Amino acid biosynthesis	NA
N315	500286	A	T	SA0433	His441Leu	1	5	20.0%	Clade II	glucohydrolase	Energy metabolism	NA
N315	514396	T	C	SA0441	Val71Ala	1	5	20.0%	Clade II	glutamine synthetase regulatory protein, putative	Hypothetical protein	NA
N315	525540	CA	C	purR	Asn146fs	1	5	20.0%	Clade II	pur operon repressor	Purines, pyrimidines, nucleosides, and nucleotides	YES	(Fox et al., 2007; Miller et al., 2020; Renzoni et al., 2017)
N315	680179	A	G	RsaC		1	5	20.0%	Clade II	sRNA	RNA genes	NA
N315	803193	A	G	SA0704	His270Arg	1	5	20.0%	Clade II	degV family protein	unknown function	NA
N315	822841	C	T,G	trxB	Ser205fs	2	5	40.0%	Clade II	thioredoxin reductase	Energy metabolism	NA
N315	954022	T	C	SA0841	Met15Thr	2	5	40.0%	Clade II	MAP domain-containing protein	Hypothetical protein	NA
N315	987521	C	T	SA0871	Ala344Val	1	5	20.0%	Clade II	alanine:cation symporter family protein	Hypothetical protein	NA
N315	1027054	T	C	atl	Asn1012Ser	2	5	40.0%	Clade II	bifunctional autolysin	Transport and binding proteins	YES	(Cafiso et al., 2012; 2014; John et al., 2011), (Utaida et al., 2006; Wootton et al., 2005)
N315	1029125	CGT	C	atl	His321fs	1	5	20.0%	Clade II	bifunctional autolysin	Transport and binding proteins	YES	(Cafiso et al., 2012; 2014; John et al., 2011), (Utaida et al., 2006; Wootton et al., 2005)
N315	1060726	T	C	ptsH	Val23Ala	1	5	20.0%	Clade II	phosphocarrier protein HPr	Signal transduction	NA
N315	1164464	A	G	ftsA	Asn43Ser	3	5	60.0%	Clade II	cell division protein FtsA	Cellular processes	NA
N315	1224702	CGA	C	rimM	Asp45fs	1	5	20.0%	Clade II	16S rRNA-processing protein RimM	Transcription	NA
N315	1267776	C	T	pnpA	Ala445Val	1	5	20.0%	Clade II	polyribonucleotide nucleotidyltransferase	Transcription	YES	(Song et al., 2013)
N315	1298175	A	G	glpK	Thr180Ala	1	5	20.0%	Clade II	glycerol kinase	Energy metabolism	NA
N315	1418726	A	G	odhB	Val146Ala	1	5	20.0%	Clade II	dihydrolipoamide succinyltransferase	Energy metabolism	NA
N315	1472012	A	G	SA1270	Ile353Thr	1	5	20.0%	Clade II	amino acid permease	Transport and binding proteins	NA
N315	1493392	A	G	dinG	Leu777Pro	1	5	20.0%	Clade II	ATP-dependent helicase DinG	DNA metabolism	NA
N315	1531699	C	T	srrB	Ala303Thr	1	5	20.0%	Clade II	two-component sensor histidine kinase	Signal transduction	NA
N315	1555737	A	G	bmfBB	Met353Thr	1	5	20.0%	Clade II	2-oxoglutarate dehydrogenase E2	Energy metabolism	NA
N315	1630822	G	A	pfs	Ala223Val	1	5	20.0%	Clade II	5'-methylthioadenosine/S-adenosylhomocysteine nucleosidase	Central intermediary metabolism	NA
N315	1835135	A	G	SA1597	Val131Ala	1	5	20.0%	Clade II	putative staphylococcal protein	Hypothetical protein	NA
N315	1901641	ATG	A	SA1665	Ile110fs	3	5	60.0%	Clade II	transcriptional regulator	Regulatory functions	NA
N315	1986248	A	G	SA1733	Tyr43His	1	5	20.0%	Clade II	pectate lyase	Hypothetical protein	NA
N315	2076112	T	G	SA1839	Lys132Asn	2	5	40.0%	Clade II	sdrH protein	Hypothetical protein	NA
N315	2136735	T	C	SA1885	Thr230Ala	1	5	20.0%	Clade II	DEAD/DEAH box family ATP-dependent RNA helicase	DNA metabolism	NA
N315	2195049	A	G	SA1945	Ser148Pro	2	5	40.0%	Clade II	mannose-6-phosphate isomerase	Energy metabolism	NA
N315	2224465	C	T	fmtB(mrp)	Glu376Lys	2	5	40.0%	Clade II	FmtB protein	Cell envelop	NA
N315	2266479	A	G	lacD	Tyr214His	1	5	20.0%	Clade II	tagatose 1,6-diphosphate aldolase	Energy metabolism	NA
N315	2310452	A	G	SA2050	Val154Ala	1	5	20.0%	Clade II	NCS2 family permease	Transport and binding proteins	NA
N315	2312362	A	G	topB	Ser267Pro	2	5	40.0%	Clade II	DNA topoisomerase III	DNA metabolism	NA
N315	2331175	A	G	moaC	Thr125Ala	1	5	20.0%	Clade II	cyclic pyranopterin monophosphate synthase MoaC	Biosynthesis of cofactors, prosthetic groups, and carriers	NA
N315	2402887	C	T	SA2137	Gly203Ser	1	5	20.0%	Clade II	cobalt transporter CorA	Transport and binding proteins	NA
N315	2612280	A	G	SA2327	Val460Ala	2	5	40.0%	Clade II	pyruvate oxidase	Energy metabolism	NA
N315	2622458	A	G	clpL	Ile482Val	1	5	20.0%	Clade II	ATP-dependent Clp protease ATP-binding subunit	Protein fate	NA
N315	2624394	T	C	feoB	Met325Val	1	5	20.0%	Clade II	ferrous iron transport protein B	Transport and binding proteins	NA
N315	2634079	A	G	copA	Asn573Ser	2	5	40.0%	Clade II	ATPase copper transport	Cellular processes	NA
N315	2640720	T	C	SA2350	Thr346Ala	1	5	20.0%	Clade II	4,4'-diaponeurosporenoate glycosyltransferase	Unknown function	NA
N315	2810531	G	A	gidA	Leu620Phe	1	5	20.0%	Clade II	tRNA uridine-5-carboxymethylaminomethyl(34) synthesis enzyme MnmG	Protein synthesis	NA
N315	238047	T	C	rlp	Ser164Pro	1	2	50.0%	Clade III	peptide ABC transporter substrate-binding protein	Hypothetical protein	NA
N315	349583	T	C	SA0294	Ile88Val	1	2	50.0%	Clade III	branched-chain amino acid transport system II carrier protein	Transport and binding proteins	NA
N315	358058	T	C	SA0302	Ser382Pro	1	2	50.0%	Clade III	pyrimidine nucleoside transporter NupC	Transport and binding proteins	NA
N315	500322	A	G	SA0433	Glu453Gly	1	2	50.0%	Clade III	glucohydrolase	Energy metabolism	NA
N315	798377	AC	A	SA0700	Gly140fs	1	2	50.0%	Clade III	membrane protein	Hypothetical protein	NA
N315	930858	A	G	SA0824	Thr113Ala	1	2	50.0%	Clade III	TVP38/TMEM64 family protein	Hypothetical protein	NA
N315	967342	A	G	appF	Ser221Gly	1	2	50.0%	Clade III	oligopeptide ABC transporter ATP-binding protein	Transport and binding proteins	NA
N315	1595643	T	C	sigA	Gln282Arg	1	2	50.0%	Clade III	RNA polymerase sigma factor RpoD	Transcription	NA
N315	2261730	A	G	SA1990	Val221Ala	1	2	50.0%	Clade III	alpha/beta hydrolase	Hypothetical protein	NA
N315	2353263	A	G	ssaA	His223Arg	1	2	50.0%	Clade III	CHAP domain-containing protein	Hypothetical protein	YES	(McEvoy et al., 2013; Cameron et al., 2016; McAleese et al., 2006)
N315	2499162	A	G	truncated-SA	Ile44Val	1	2	50.0%	Clade III	hypothetical protein	Hypothetical protein	NA
N315	2602796	A	G	SA2318	Leu263Pro	1	2	50.0%	Clade III	L-serine dehydratase, iron-sulfur-dependent subunit alpha	Energy metabolism	NA
